# Supplementary material for: Daily calving frequency and preterm calving is not associated with lunar cycle but preterm calving is associated with weather conditions in Japanese Black cows
Source: PLoS One. 2019 Jul 23;14(7):e0220255. doi: 10.1371/journal.pone.0220255 (PMC6650079; doi:10.1371/journal.pone.0220255)
Supplement: S1 Table — (XLSX) [file pone.0220255.s001.xlsx]

## Sheet: Sheet1
date	lunar	Average temperature	Maximum temperature	Minimum temperature	Diurnal temperature variation	Temperature-Humidity Index	Precipitation amount	Barometric pressure	Relative humidity	Solar radiation	adjusted daily calving frequency	adjusted daily calving frequency for primiparous cows	adjusted daily calving frequency for multiparous cows
2006-04-01	2.7	12.6	17.8	4.8	13	55.22	0	1014.4	70	13.8	4.775	-0.88333	5.6583
2006-04-02	3.7	17.3	22	11.6	10.4	62.27	6.5	1002.4	70	11.1	2.775	1.11667	1.6583
2006-04-03	4.7	15.9	23	9.2	13.8	59.825	0	1011.3	47	24.7	1.775	-0.88333	2.6583
2006-04-04	5.7	13.9	19.3	8.2	11.1	57.16	8.5	1009.6	72	7.4	-6.225	-1.88333	-4.3417
2006-04-05	6.7	16.8	22	12.8	9.2	61.856	70	1002.6	84	5	5.775	1.11667	4.6583
2006-04-06	7.7	13.2	17.3	7.6	9.7	56.12	0	1013.6	70	18.2	8.775	1.11667	7.6583
2006-04-07	8.7	14.4	18.6	11.2	7.4	57.92	4.5	1012.1	74	24.2	-2.225	2.11667	-4.3417
2006-04-08	9.7	17.5	26.1	12.1	14	62.012	0	1014.1	52	24.8	3.775	0.11667	3.6583
2006-04-09	10.7	15.7	21.2	10.7	10.5	59.87	0.5	1018.7	70	12	-5.225	0.11667	-5.3417
2006-04-10	11.7	16.5	20.2	14	6.2	61.511	32.5	1012.5	91	1.8	12.775	0.11667	12.6583
2006-04-11	12.7	20	24.6	16.5	8.1	66.656	29.5	1001.4	76	17.3	-3.225	1.11667	-4.3417
2006-04-12	13.7	18.6	23.6	15.7	7.9	64.346	0	1005.4	73	20.7	5.775	-3.88333	9.6583
2006-04-13	14.7	16.9	19.9	14.1	5.8	61.97	10.5	1008.1	82	8.9	-1.225	-1.88333	0.6583
2006-04-14	15.7	15.6	18.1	13.9	4.2	59.744	0	1014.4	72	9.6	-7.225	1.11667	-8.3417
2006-04-15	16.7	14	16.4	12.2	4.2	57.256	28	1010.6	86	2.9	11.775	4.11667	7.6583
2006-04-16	17.7	15	21.1	9.9	11.2	58.7	0	1010.7	50	24	1.775	3.11667	-1.3417
2006-04-17	18.7	13	18.5	5.9	12.6	55.89	0	1017.3	65	24.8	12.775	7.11667	5.6583
2006-04-18	19.7	15.6	21.6	9	12.6	59.66	0	1019.9	65	24.8	2.775	-0.88333	3.6583
2006-04-19	20.7	15	17.7	12.6	5.1	58.922	12	1013.5	87	4.8	-11.225	-3.88333	-7.3417
2006-04-20	21.7	13.9	17.7	10.3	7.4	57.295	0.5	1006.9	45	26.8	3.775	-0.88333	4.6583
2006-04-21	22.7	15	22.4	10.4	12	58.688	0	1006.5	48	25.5	-8.225	0.11667	-8.3417
2006-04-22	23.7	11.3	12.4	10	2.4	52.836	12.5	1006.2	84	2.3	-10.225	-1.88333	-8.3417
2006-04-23	24.7	15.5	20.3	11.9	8.4	59.724	0.5	1004.4	84	12.9	-2.225	-3.88333	1.6583
2006-04-24	25.7	15.8	20.8	12.5	8.3	59.866	0	1008.8	59	25.1	-1.225	0.11667	-1.3417
2006-04-25	26.7	15.4	24	8.7	15.3	59.16	0	1011.4	44	25.9	3.775	3.11667	0.6583
2006-04-26	27.7	13.1	16.9	10.7	6.2	55.814	7	1011.1	82	3.9	2.775	1.11667	1.6583
2006-04-27	28.7	16.2	19.9	13.3	6.6	60.818	0	1008.4	81	19.6	-6.225	2.11667	-8.3417
2006-04-28	0.3	16.1	19.9	12.7	7.2	60.334	0	1011.4	62	25	-5.225	0.11667	-5.3417
2006-04-29	1.3	17.3	24.2	12.9	11.3	62.125	0	1006.7	65	13.5	-8.225	-0.88333	-7.3417
2006-04-30	2.3	21.3	27.7	14.9	12.8	67.442	0	1007.9	58	24.9	-10.225	1.11667	-11.3417
2006-05-01	3.3	23.8	27.9	18.5	9.4	72.114	0	1006.2	71	14.9	0.5242	1.31452	-0.7903
2006-05-02	4.3	22.3	27.8	18.4	9.4	69.375	0	1004.8	65	19.9	4.5242	4.31452	0.2097
2006-05-03	5.3	17.1	19.6	15.3	4.3	61.781	0	1014.8	63	12.5	-3.4758	-1.68548	-1.7903
2006-05-04	6.3	19.4	23.7	13.7	10	65.42	0	1020.2	70	26.3	-3.4758	-2.68548	-0.7903
2006-05-05	7.3	19.6	24.3	15.1	9.2	65.668	0	1020.3	69	23.1	12.5242	4.31452	8.2097
2006-05-06	8.3	19.4	22.8	15.2	7.6	65.97	1.5	1012.9	81	5.7	-6.4758	-2.68548	-3.7903
2006-05-07	9.3	23.6	30.7	19.1	11.6	72.364	10	1006.3	77	23.7	-7.4758	0.31452	-7.7903
2006-05-08	10.3	21.4	24	18.3	5.7	69.19	0	1011.4	81	8.8	3.5242	1.31452	2.2097
2006-05-09	11.3	21.3	24.3	19.8	4.5	69.374	2	1013	86	9.4	-16.4758	-3.68548	-12.7903
2006-05-10	12.3	22.4	24.5	19.9	4.6	71.6	28	1010.9	91	4.4	15.5242	-1.68548	17.2097
2006-05-11	13.3	22.2	24.6	20.2	4.4	70.322	0	1013.6	79	9.4	-7.4758	-2.68548	-4.7903
2006-05-12	14.3	19.8	23	17.7	5.3	66.398	1	1016.6	77	11.1	-0.4758	-0.68548	0.2097
2006-05-13	15.3	19.3	22.7	17.3	5.4	65.76	8.5	1009.5	80	7.4	-5.4758	-1.68548	-3.7903
2006-05-14	16.3	18.3	22.2	15.3	6.9	63.341	0	1013.1	59	14.1	-10.4758	-2.68548	-7.7903
2006-05-15	17.3	18.9	23.1	14.2	8.9	64.31	0	1018.2	62	15.4	2.5242	0.31452	2.2097
2006-05-16	18.3	16.9	18.7	15.8	2.9	62.095	19	1020	87	6.1	-5.4758	-1.68548	-3.7903
2006-05-17	19.3	17.6	18.6	16.6	2	63.424	43.5	1015.4	92	3.8	-6.4758	3.31452	-9.7903
2006-05-18	20.3	18.9	20.7	17.5	3.2	65.705	21	1011.7	93	3.7	-3.4758	-1.68548	-1.7903
2006-05-19	21.3	23.3	28.1	19.5	8.6	72.427	12.5	1002	83	11.3	-12.4758	-4.68548	-7.7903
2006-05-20	22.3	23.5	29.6	19.3	10.3	70.66	0	1003.8	60	27.4	9.5242	3.31452	6.2097
2006-05-21	23.3	21.3	25.5	17.1	8.4	68.477	0	1013.5	73	21.1	-12.4758	-2.68548	-9.7903
2006-05-22	24.3	21.5	25.4	16.8	8.6	69.422	0	1013	82	13.6	-10.4758	-1.68548	-8.7903
2006-05-23	25.3	21.8	25	19.4	5.6	69.686	2	1007	79	7.3	2.5242	0.31452	2.2097
2006-05-24	26.3	21.5	26.1	17	9.1	68.57	0	1010.1	70	27.8	-1.4758	2.31452	-3.7903
2006-05-25	27.3	20.8	23.9	14.6	9.3	67.328	0	1016.1	67	25.3	6.5242	1.31452	5.2097
2006-05-26	28.3	19.5	22.1	17.8	4.3	66.335	61	1011.5	85	2.2	-3.4758	-1.68548	-1.7903
2006-05-27	29.3	20.1	22.7	17.5	5.2	67.496	29	1003.5	88	6.8	0.5242	1.31452	-0.7903
2006-05-28	0.9	20.8	25.7	16.7	9	67.2	0	1001.7	65	16.9	5.5242	0.31452	5.2097
2006-05-29	1.9	20.3	24.3	17.6	6.7	66.534	0	1004.2	66	14.1	-15.4758	-0.68548	-14.7903
2006-05-30	2.9	22.8	29.3	16.5	12.8	69.26	0	1009.2	55	24.9	-1.4758	-0.68548	-0.7903
2006-05-31	3.9	21.7	26	17.5	8.5	68.213	0	1013.5	61	16.4	-10.4758	-1.68548	-8.7903
2006-06-01	4.9	20.9	25.6	15.8	9.8	67.865	0	1012.5	73	17	8.7167	1.575	7.1417
2006-06-02	5.9	20.3	24.4	18.2	6.2	67.478	40	1007.6	82	11.3	0.7167	1.575	-0.8583
2006-06-03	6.9	22.5	26.3	18.6	7.7	69.827	0.5	1006.9	67	21	-4.2833	-2.425	-1.8583
2006-06-04	7.9	21.6	24.2	18.1	6.1	69.152	1.5	1007.4	76	7.9	-8.2833	-2.425	-5.8583
2006-06-05	8.9	22.1	26.4	18.2	8.2	70.086	1	1005.3	78	26	4.7167	0.575	4.1417
2006-06-06	9.9	21.9	25.7	18.9	6.8	69.77	0	1003.9	78	15	-2.2833	0.575	-2.8583
2006-06-07	10.9	23.5	27.9	17.8	10.1	71.206	0	1005.9	66	25.6	-5.2833	-2.425	-2.8583
2006-06-08	11.9	20.3	25.5	18.3	7.2	67.537	39	998.9	83	6.5	1.7167	-1.425	3.1417
2006-06-09	12.9	22.8	29.2	19	10.2	71.192	0	993.9	78	23.4	-13.2833	-3.425	-9.8583
2006-06-10	13.9	20	21.6	18.6	3	66.768	1	1003	78	6.4	19.7167	-0.425	20.1417
2006-06-11	14.9	22.4	27.7	17.3	10.4	70.24	0	1006.9	74	18.4	3.7167	1.575	2.1417
2006-06-12	15.9	23.1	26.7	19	7.7	71.753	0	1011.8	79	11.5	-3.2833	-1.425	-1.8583
2006-06-13	16.9	23.2	27.6	19	8.6	71.912	0	1012.8	79	23.8	-4.2833	-1.425	-2.8583
2006-06-14	17.9	23.1	26.4	19.1	7.3	72.014	5	1010.2	82	20	-4.2833	0.575	-4.8583
2006-06-15	18.9	22.7	24.1	20.4	3.7	71.781	125	1001	87	4.2	-0.2833	2.575	-2.8583
2006-06-16	19.9	21.1	23.4	18.4	5	68.573	0.5	1007.1	79	7.5	-6.2833	-3.425	-2.8583
2006-06-17	20.9	19.9	21.3	17.9	3.4	67.325	7.5	1007.1	91	3.8	-2.2833	-1.425	-0.8583
2006-06-18	21.9	23.6	28.4	20.8	7.6	73.284	6	1006.5	87	19.5	-5.2833	-2.425	-2.8583
2006-06-19	22.9	24.2	27.9	21.3	6.6	73.306	0	1010.7	77	26	-8.2833	0.575	-8.8583
2006-06-20	23.9	24.6	29.2	20.8	8.4	73.934	0	1011.5	77	26.9	10.7167	-0.425	11.1417
2006-06-21	24.9	26.6	30.5	22.1	8.4	76.22	0	1009.7	70	26	-4.2833	0.575	-4.8583
2006-06-22	25.9	27.8	32.4	23.7	8.7	77.752	0	1007	68	19.7	-1.2833	-0.425	-0.8583
2006-06-23	26.9	25.4	29.7	22.4	7.3	75.63	17.5	1005.2	81	7.7	-0.2833	2.575	-2.8583
2006-06-24	27.9	22	23.6	20.6	3	70.764	81.5	1008.7	89	4.1	-11.2833	-0.425	-10.8583
2006-06-25	28.9	25.2	31.8	21	10.8	75.74	18.5	1007.9	85	14.9	-1.2833	-3.425	2.1417
2006-06-26	0.5	28.5	32.9	23.8	9.1	79.211	27	1006.5	71	26.1	0.7167	3.575	-2.8583
2006-06-27	1.5	25.4	30.8	23.3	7.5	75.96	56.5	1006.4	84	9.7	-10.2833	-1.425	-8.8583
2006-06-28	2.5	22.6	24.6	21.1	3.5	71.532	20	1008.6	86	4.8	-3.2833	2.575	-5.8583
2006-06-29	3.5	25.1	30.5	20.7	9.8	74.933	9	1010.4	79	17.4	-7.2833	-2.425	-4.8583
2006-06-30	4.5	27.5	31.9	22.7	9.2	78.225	0	1011	75	13.9	-5.2833	0.575	-5.8583
2006-07-01	5.5	29.7	34.1	25.5	8.6	80.105	0	1008.5	65	26.7	8.3871	-0.80645	9.1935
2006-07-02	6.5	27.1	29.6	23.7	5.9	77.859	11.5	1005.5	77	9.4	-0.6129	0.19355	-0.8065
2006-07-03	7.5	24.3	26.8	22.4	4.4	74.453	49.5	1004.4	87	5.3	7.3871	2.19355	5.1935
2006-07-04	8.5	26	31	23.1	7.9	76.712	0	1003	82	12	-3.6129	-0.80645	-2.8065
2006-07-05	9.5	27.5	29.6	24.3	5.3	79.011	43	998.4	81	6.3	9.3871	0.19355	9.1935
2006-07-06	10.5	24.6	27.5	23	4.5	75.158	12.5	1000.1	89	9.4	-0.6129	0.19355	-0.8065
2006-07-07	11.5	23.9	26.8	22.9	3.9	74.07	12.5	1003.6	90	6.1	9.3871	-0.80645	10.1935
2006-07-08	12.5	26	29.9	22.7	7.2	77.408	15	1006.9	88	22.2	-6.6129	-1.80645	-4.8065
2006-07-09	13.5	27.3	30.1	25.2	4.9	79.463	11	1008.7	87	19.9	-8.6129	0.19355	-8.8065
2006-07-10	14.5	27.8	31.5	25.7	5.8	79.762	0	1008.6	83	17.9	18.3871	4.19355	14.1935
2006-07-11	15.5	28	30.9	25.1	5.8	80.224	0	1009.7	84	26.2	-11.6129	-3.80645	-7.8065
2006-07-12	16.5	27.9	31.4	25.9	5.5	80.465	0.5	1009.1	87	21.4	-0.6129	2.19355	-2.8065
2006-07-13	17.5	28.2	31.5	26	5.5	80.69	1	1009.1	85	21.9	-11.6129	0.19355	-11.8065
2006-07-14	18.5	27.9	32.7	24.7	8	79.925	0.5	1011.1	83	24.6	-5.6129	-1.80645	-3.8065
2006-07-15	19.5	30.1	36	25.4	10.6	81.47	0	1011.3	70	23.5	12.3871	2.19355	10.1935
2006-07-16	20.5	30.4	35.2	25.7	9.5	80.32	0	1009.6	60	26.5	-4.6129	-2.80645	-1.8065
2006-07-17	21.5	30	34.9	25.6	9.3	80.384	0	1007.9	64	26	4.3871	2.19355	2.1935
2006-07-18	22.5	29.7	34.3	26.3	8	80.258	0	1005.5	66	22.5	-1.6129	-0.80645	-0.8065
2006-07-19	23.5	28.6	32.8	26	6.8	80.214	51	1002.6	77	14.7	5.3871	-1.80645	7.1935
2006-07-20	24.5	27.4	29	25.5	3.5	79.11	20.5	1002.3	83	5.1	10.3871	-0.80645	11.1935
2006-07-21	25.5	26.7	29.1	23.5	5.6	78.092	110.5	1001.5	84	7.4	-2.6129	3.19355	-5.8065
2006-07-22	26.5	23.5	25.6	21.9	3.7	73.754	155	1003.1	94	0.5	-9.6129	-2.80645	-6.8065
2006-07-23	27.5	26	29.8	23.8	6	77.292	46.5	1003.8	87	5.9	0.3871	0.19355	0.1935
2006-07-24	28.5	28.3	33.9	24.5	9.4	79.743	0	1005.5	77	17.2	-8.6129	-2.80645	-5.8065
2006-07-25	29.5	29	33.3	24.7	8.6	80.842	0	1010.7	77	22.5	8.3871	-1.80645	10.1935
2006-07-26	0.9	28.3	32.2	24.6	7.6	80.16	0	1014.5	80	25.2	-8.6129	-1.80645	-6.8065
2006-07-27	1.9	28	31.3	24	7.3	79.272	0	1012.5	77	25.8	-1.6129	1.19355	-2.8065
2006-07-28	2.9	28.3	32.4	24.4	8	79.187	0	1010.4	73	27.2	11.3871	3.19355	8.1935
2006-07-29	3.9	28.2	31.9	24.8	7.1	79.31	0	1011.4	75	27.4	-11.6129	-1.80645	-9.8065
2006-07-30	4.9	28.1	31.6	24.5	7.1	79.566	0	1011.5	78	27.1	-8.6129	0.19355	-8.8065
2006-07-31	5.9	27.9	31.5	24.8	6.7	79.52	0	1010.6	80	22.6	0.3871	-0.80645	1.1935
2006-08-01	6.9	28.4	31.7	25.3	6.4	80.32	0	1010.9	80	24.7	17.2258	1.32258	15.9032
2006-08-02	7.9	27.6	31.7	25.1	6.6	78.908	0	1013	79	17.4	6.2258	-2.67742	8.9032
2006-08-03	8.9	27.4	31.1	24.9	6.2	78.33	0	1013.9	77	19.6	2.2258	-1.67742	3.9032
2006-08-04	9.9	26.7	30.6	24.3	6.3	78.215	17	1013	85	12.9	-1.7742	-0.67742	-1.0968
2006-08-05	10.9	27.2	31.2	23.4	7.8	78.528	0	1011.2	81	22.4	3.2258	4.32258	-1.0968
2006-08-06	11.9	27.3	31.5	23.1	8.4	78.302	0	1009.1	78	27	-5.7742	0.32258	-6.0968
2006-08-07	12.9	27.3	31.6	22.6	9	78.044	0	1006.8	76	27	1.2258	1.32258	-0.0968
2006-08-08	13.9	29.4	35.4	23.6	11.8	79.37	0	1004.5	63	26.1	-9.7742	-2.67742	-7.0968
2006-08-09	14.9	28.6	32.9	24.2	8.7	79.646	0	1006.8	73	26.2	-11.7742	-3.67742	-8.0968
2006-08-10	15.9	28.6	32.2	24.9	7.3	79.93	0	1008.1	75	15.1	5.2258	3.32258	1.9032
2006-08-11	16.9	29.1	34.7	26.2	8.5	80.558	0	1008.3	74	14.7	-10.7742	-3.67742	-7.0968
2006-08-12	17.9	27.6	32.9	24.8	8.1	79.04	0	1006.4	80	20.6	2.2258	-3.67742	5.9032
2006-08-13	18.9	28.1	32.1	24.4	7.7	79.566	0	1003.9	78	24.4	-1.7742	-2.67742	0.9032
2006-08-14	19.9	28	32.1	24.6	7.5	79.544	0	1002	79	21.3	0.2258	1.32258	-1.0968
2006-08-15	20.9	28.5	33.8	23.9	9.9	79.352	0	999.6	72	25.6	7.2258	1.32258	5.9032
2006-08-16	21.9	28.6	34.5	24.9	9.6	80.072	0	995.8	76	12.7	1.2258	-0.67742	1.9032
2006-08-17	22.9	28.5	33.2	26	7.2	79.916	117.5	987.4	76	10.2	-3.7742	-2.67742	-1.0968
2006-08-18	23.9	28.1	31.3	25.1	6.2	79.292	49.5	986.1	76	8.1	-4.7742	-0.67742	-4.0968
2006-08-19	24.9	29.2	33.6	26.7	6.9	80.12	0	998.6	70	19.5	-5.7742	0.32258	-6.0968
2006-08-20	25.9	27.3	30.6	25.3	5.3	79.463	34	1005	87	14.7	-0.7742	-0.67742	-0.0968
2006-08-21	26.9	27.4	30.7	25.2	5.5	79.11	0.5	1007.4	83	17.1	-5.7742	1.32258	-7.0968
2006-08-22	27.9	27.4	31	23.6	7.4	78.46	0	1008	78	25	5.2258	2.32258	2.9032
2006-08-23	28.9	27.5	31.8	23.8	8	78.356	0	1008	76	19.6	9.2258	6.32258	2.9032
2006-08-24	0.3	28	32.3	24.1	8.2	79.136	0	1009.8	76	23.6	-16.7742	0.32258	-17.0968
2006-08-25	1.3	27.8	31.3	24.4	6.9	79.092	0	1011.5	78	21.4	-5.7742	0.32258	-6.0968
2006-08-26	2.3	27.8	31.5	24.3	7.2	78.69	0	1011.3	75	23.8	-9.7742	-0.67742	-9.0968
2006-08-27	3.3	26.5	30.9	23.1	7.8	77.643	6.5	1010.3	83	20.7	-0.7742	0.32258	-1.0968
2006-08-28	4.3	27.9	32.6	24.6	8	78.845	0	1007.9	75	16.3	-2.7742	-0.67742	-2.0968
2006-08-29	5.3	27.5	32.2	24.8	7.4	79.273	3	1007.6	83	18.2	-17.7742	-1.67742	-16.0968
2006-08-30	6.3	27.7	31.5	25	6.5	79.599	0	1004.7	83	10.3	6.2258	-0.67742	6.9032
2006-08-31	7.3	26.1	28.8	24.6	4.2	77.693	48.5	1000.8	89	5.7	-7.7742	-1.67742	-6.0968
2006-09-01	8.3	26.3	29.8	23.9	5.9	76.841	3.5	999.8	79	13.4	-0.4	-0.65	0.25
2006-09-02	9.3	26	29.9	22.8	7.1	76.364	0	1004.3	79	16.4	2.6	1.35	1.25
2006-09-03	10.3	25.5	29	23.3	5.7	76.013	0	1006.1	83	10.9	-1.4	-1.65	0.25
2006-09-04	11.3	26.1	28.9	23.3	5.6	76.874	0	1005	82	8.2	2.6	0.35	2.25
2006-09-05	12.3	25.3	29.5	23	6.5	75.796	1.5	1002.7	84	8.8	4.6	1.35	3.25
2006-09-06	13.3	25.9	30.9	23	7.9	77.01	3.5	1001.6	86	12.3	-0.4	-0.65	0.25
2006-09-07	14.3	27	30.6	24.2	6.4	77.576	0	1006.5	76	20.8	-4.4	-1.65	-2.75
2006-09-08	15.3	26	29.7	24	5.7	77.292	23.5	1009.5	87	10.1	-2.4	-0.65	-1.75
2006-09-09	16.3	28.3	33.6	24.9	8.7	80.16	6	1009	80	18.2	-3.4	-1.65	-1.75
2006-09-10	17.3	25.8	28.6	23.1	5.5	76.388	3.5	1010.9	82	8.1	6.6	1.35	5.25
2006-09-11	18.3	24.9	28.3	22.1	6.2	74.615	0	1013.1	79	15.3	-7.4	0.35	-7.75
2006-09-12	19.3	25.2	28.6	22.6	6	74.768	0	1015.2	76	11.6	2.6	1.35	1.25
2006-09-13	20.3	23.8	26.6	21.9	4.7	73.524	3.5	1013.9	86	8	-5.4	-1.65	-3.75
2006-09-14	21.3	23.3	26.4	20.9	5.5	72.16	0.5	1012.6	80	8.1	-12.4	-1.65	-10.75
2006-09-15	22.3	22.6	25.3	20.7	4.6	71.45	0	1012.5	85	5.6	11.6	-2.65	14.25
2006-09-16	23.3	25.7	30	21.9	8.1	76.565	0	1009	85	17.7	-3.4	0.35	-3.75
2006-09-17	24.3	26.2	27.8	23.8	4	76.918	30.5	997.4	81	3.8	-0.4	0.35	-0.75
2006-09-18	25.3	24.8	29.7	20.8	8.9	73.312	0	1002.8	68	19.5	-2.4	-0.65	-1.75
2006-09-19	26.3	23	27.3	18.7	8.6	71.508	0	1008.4	78	21.8	-4.4	-0.65	-3.75
2006-09-20	27.3	23.6	28.2	19.4	8.8	72.272	0	1010.9	76	17.3	10.6	5.35	5.25
2006-09-21	28.3	23.2	26.3	21	5.3	72	0	1011.7	80	8.6	0.6	-1.65	2.25
2006-09-22	29.3	23.4	28.3	19.4	8.9	71.6	0	1012.8	72	17.6	-3.4	-1.65	-1.75
2006-09-23	0.6	23.1	28.1	18.7	9.4	70.796	0	1012.3	68	20.4	-0.4	-1.65	1.25
2006-09-24	1.6	21.5	25.3	17.3	8	68.854	0	1011.9	74	14.3	-1.4	-2.65	1.25
2006-09-25	2.6	22.2	26.2	17.5	8.7	69.542	0	1011.7	69	19.9	5.6	1.35	4.25
2006-09-26	3.6	21.8	27	17	10	69.316	0	1010.1	74	19.2	-3.4	0.35	-3.75
2006-09-27	4.6	22.3	26.9	17	9.9	69.77	0	1010	70	21.2	-4.4	1.35	-5.75
2006-09-28	5.6	21.8	26.3	17.8	8.5	69.168	0	1012.9	72	19.8	-6.4	-0.65	-5.75
2006-09-29	6.6	21.6	27	16.7	10.3	68.648	0	1014.1	69	18.7	-10.4	-1.65	-8.75
2006-09-30	7.6	22.7	27.6	17.2	10.4	70.453	1.5	1014.3	71	15.9	-12.4	-0.65	-11.75
2006-10-01	8.6	23.3	27.1	20.7	6.4	71.804	0	1011.8	76	14.3	-6.3306	-3.08871	-3.2419
2006-10-02	9.6	22.9	26.3	19.9	6.4	71.265	0	1010	77	16.4	12.6694	2.91129	9.7581
2006-10-03	10.6	23.2	27	19.7	7.3	71.56	0	1009.6	75	16.8	-1.3306	0.91129	-2.2419
2006-10-04	11.6	22.9	26.1	19.6	6.5	71.265	0.5	1007	77	8	-3.3306	-1.08871	-2.2419
2006-10-05	12.6	23.7	27.5	19	8.5	72.149	4.5	1001.8	73	11.6	5.6694	1.91129	3.7581
2006-10-06	13.6	22.7	29.3	17.2	12.1	69.706	0	999	62	15.8	-11.3306	-2.08871	-9.2419
2006-10-07	14.6	21.4	27.9	15.9	12	67.02	0	1004.1	50	20.5	-6.3306	-2.08871	-4.2419
2006-10-08	15.6	19.1	25.5	12.2	13.3	64.735	0	1011.9	65	19.4	2.6694	-3.08871	5.7581
2006-10-09	16.6	19.2	26.1	13.2	12.9	64.928	0	1015.6	66	20.2	-9.3306	-2.08871	-7.2419
2006-10-10	17.6	19.6	26.6	13.4	13.2	65.824	0	1017.1	72	19.3	13.6694	0.91129	12.7581
2006-10-11	18.6	20.9	27.6	15.5	12.1	67.67	0	1016	70	18.5	-4.3306	-1.08871	-3.2419
2006-10-12	19.6	21.2	27.8	15.8	12	68.256	0	1016.9	72	17.7	-7.3306	-0.08871	-7.2419
2006-10-13	20.6	21	26.9	14.9	12	67.49	0	1015.7	65	17.3	-2.3306	-3.08871	0.7581
2006-10-14	21.6	20.9	26.3	15	11.3	67.93	0	1014.9	74	17.9	-8.3306	-2.08871	-6.2419
2006-10-15	22.6	21.2	28.6	15.3	13.3	67.576	0	1012.9	62	17.7	5.6694	-1.08871	6.7581
2006-10-16	23.6	18.9	26.1	12.3	13.8	64.625	0	1016.1	69	17.2	-7.3306	-1.08871	-6.2419
2006-10-17	24.6	20	26.5	14.1	12.4	66.6	0	1018.5	75	16.5	3.6694	-2.08871	5.7581
2006-10-18	25.6	20.5	26.7	16	10.7	67.314	0	1018.5	74	16.5	0.6694	0.91129	-0.2419
2006-10-19	26.6	20.7	26.5	15.4	11.1	67.685	0	1018.9	75	15.4	-5.3306	-3.08871	-2.2419
2006-10-20	27.6	21.7	26.9	16.8	10.1	68.87	0	1018.5	70	13.9	7.6694	1.91129	5.7581
2006-10-21	28.6	20	25.9	14.4	11.5	66.488	0	1020	73	17.1	-5.3306	2.91129	-8.2419
2006-10-22	29.6	20.7	25.8	15.7	10.1	67.874	3	1016.4	78	8.8	-4.3306	-1.08871	-3.2419
2006-10-23	0.9	21.2	27.2	17.8	9.4	68.12	4.5	1010.7	70	13.3	-6.3306	0.91129	-7.2419
2006-10-24	1.9	19.8	25.3	15.5	9.8	65.642	0	1015.2	63	14.4	-4.3306	-0.08871	-4.2419
2006-10-25	2.9	19.3	24.8	13.6	11.2	65.221	0	1018.3	69	17.2	4.6694	2.91129	1.7581
2006-10-26	3.9	19.8	24.2	15.3	8.9	66.128	0	1019.3	72	14.9	-3.3306	0.91129	-4.2419
2006-10-27	4.9	19.7	23.2	17.1	6.1	66.347	0	1019.2	79	7.8	2.6694	-0.08871	2.7581
2006-10-28	5.9	20.5	26	16.7	9.3	67.192	0	1016.5	72	13.3	-5.3306	-2.08871	-3.2419
2006-10-29	6.9	19.3	24.8	15.2	9.6	65.221	0	1015	69	16	-9.3306	-0.08871	-9.2419
2006-10-30	7.9	18.4	23.6	12.9	10.7	63.96	0	1017.7	71	10.6	-1.3306	0.91129	-2.2419
2006-10-31	8.9	20.3	24.9	16.5	8.4	67.124	0	1014.6	76	11.4	-6.3306	-2.08871	-4.2419
2006-11-01	9.9	18.6	22.1	15.7	6.4	64.346	0	1013.3	73	6.3	-3.1	-0.59167	-2.5083
2006-11-02	10.9	17.9	24.3	13.5	10.8	63.03	0	1012.4	66	15	7.9	0.40833	7.4917
2006-11-03	11.9	16.5	23.4	10.2	13.2	61.07	0	1014.7	70	15.1	-4.1	3.40833	-7.5083
2006-11-04	12.9	17	23.9	11.7	12.2	61.976	0	1015.1	76	14.1	-9.1	-1.59167	-7.5083
2006-11-05	13.9	17.4	24.2	11.9	12.3	62.45	0	1014.3	71	15.1	3.9	1.40833	2.4917
2006-11-06	14.9	18.1	24.7	11.5	13.2	63.248	0	1011.9	64	9.7	-3.1	-0.59167	-2.5083
2006-11-07	15.9	15.4	19	9.8	9.2	59.17	0	1016.5	45	15.8	-4.1	-0.59167	-3.5083
2006-11-08	16.9	13.7	20.5	7.7	12.8	56.891	0	1022.2	67	15.7	6.9	3.40833	3.4917
2006-11-09	17.9	16.3	24.5	8.6	15.9	60.77	0	1021.7	70	14.8	-5.1	-2.59167	-2.5083
2006-11-10	18.9	18.4	25.2	11.3	13.9	64.08	0	1017.8	74	11.6	-0.1	0.40833	-0.5083
2006-11-11	19.9	17.3	22.5	11.8	10.7	62.241	0.5	1008.6	69	8.8	-7.1	-1.59167	-5.5083
2006-11-12	20.9	13.2	20.1	6.8	13.3	56.372	0	1015.5	49	14.9	-9.1	0.40833	-9.5083
2006-11-13	21.9	14.3	21	5.4	15.6	57.782	0	1017	58	14.4	0.9	0.40833	0.4917
2006-11-14	22.9	16.9	22.6	12.8	9.8	61.57	0	1013	66	7.1	-0.1	0.40833	-0.5083
2006-11-15	23.9	13.2	19.8	6.2	13.6	56.336	0	1018.1	52	14.7	13.9	0.40833	13.4917
2006-11-16	24.9	13.4	20.7	7.5	13.2	56.54	0	1018.3	58	10.6	-12.1	0.40833	-12.5083
2006-11-17	25.9	14	19.1	9	10.1	57.344	0	1020.9	64	11.9	-13.1	1.40833	-14.5083
2006-11-18	26.9	11.6	13.9	8.9	5	53.216	25	1019.1	88	1.3	-1.1	3.40833	-4.5083
2006-11-19	27.9	16.3	19.1	13.4	5.7	61.074	2	1012.1	86	3.5	-10.1	-0.59167	-9.5083
2006-11-20	28.9	17.6	24.4	13.4	11	62.752	0	1011.7	71	14.4	3.9	0.40833	3.4917
2006-11-21	0.2	14	20	10	10	57.316	0	1015.3	71	11.2	-0.1	1.40833	-1.5083
2006-11-22	1.2	12.1	15.1	8.5	6.6	54.079	26.5	1018.4	87	2.4	-11.1	-2.59167	-8.5083
2006-11-23	2.2	13.9	14.7	12.3	2.4	57.095	32.5	1014.2	85	1.3	-6.1	-1.59167	-4.5083
2006-11-24	3.2	13.1	14.7	11.7	3	55.866	1	1020.2	78	2.8	-10.1	-2.59167	-7.5083
2006-11-25	4.2	15.4	16.6	12.3	4.3	59.55	5.5	1018.6	83	2.6	8.9	-0.59167	9.4917
2006-11-26	5.2	18.6	22.7	16.3	6.4	64.934	8.5	1009	87	5.5	5.9	3.40833	2.4917
2006-11-27	6.2	19.7	23.9	17.7	6.2	66.082	0.5	1004.6	74	7.2	-2.1	-0.59167	-1.5083
2006-11-28	7.2	16.7	19.1	13.9	5.2	61.278	0	1012.3	66	6.9	-0.1	0.40833	-0.5083
2006-11-29	8.2	13.8	18.7	10.3	8.4	57.044	0	1016.9	66	7.1	-15.1	-0.59167	-14.5083
2006-11-30	9.2	12.5	17.1	8.5	8.6	55.241	0	1017.5	61	11.3	-12.1	-1.59167	-10.5083
2006-12-01	10.2	10.4	17.1	4.9	12.2	52.36	0	1017.8	59	13.5	13.5	1.35484	12.1452
2006-12-02	11.2	10.1	16.7	5	11.7	51.943	0	1016.8	59	8.7	0.5	3.35484	-2.8548
2006-12-03	12.2	7.2	12.8	1.8	11	48.272	0	1022.4	54	13.4	-3.5	-1.64516	-1.8548
2006-12-04	13.2	6.8	12.4	1.6	10.8	47.584	0	1027	56	13.5	-3.5	-0.64516	-2.8548
2006-12-05	14.2	8.2	16.6	2	14.6	48.93	0	1027.7	65	10.7	4.5	-1.64516	6.1452
2006-12-06	15.2	10.5	15.7	6.1	9.6	52.07	0	1028.3	70	10.8	-2.5	-0.64516	-1.8548
2006-12-07	16.2	13.1	15.7	10	5.7	55.71	67	1020.1	90	1.2	-3.5	0.35484	-3.8548
2006-12-08	17.2	16.1	20.1	13.2	6.9	60.691	0.5	1016.2	83	7.6	-3.5	-1.64516	-1.8548
2006-12-09	18.2	15.5	20	12.4	7.6	59.68	0	1015.5	80	4.8	-13.5	-1.64516	-11.8548
2006-12-10	19.2	11.9	16.3	7.7	8.6	54.395	0	1019.4	61	12.3	-2.5	-2.64516	0.1452
2006-12-11	20.2	10.6	15.7	4.4	11.3	52.068	0	1022.6	74	10.9	-4.5	-0.64516	-3.8548
2006-12-12	21.2	13.3	16.8	9.7	7.1	56.138	0	1022.2	82	4.8	0.5	-0.64516	1.1452
2006-12-13	22.2	16.6	22.3	12.4	9.9	61.506	3.5	1018	83	7.1	-6.5	-2.64516	-3.8548
2006-12-14	23.2	14	17.6	11.9	5.7	57.248	21	1016.1	88	1.4	-3.5	-1.64516	-1.8548
2006-12-15	24.2	12.4	17.3	9.9	7.4	54.96	0.5	1018.1	68	8.9	5.5	-0.64516	6.1452
2006-12-16	25.2	10.7	13.8	7.4	6.4	52.259	1	1018.4	73	3.3	-2.5	-1.64516	-0.8548
2006-12-17	26.2	8.3	12.2	3.8	8.4	49.136	0.5	1016.6	64	11.7	-8.5	0.35484	-8.8548
2006-12-18	27.2	7.6	14.1	1.9	12.2	48.536	0	1027	58	12.9	5.5	1.35484	4.1452
2006-12-19	28.2	9.1	14.5	2.7	11.8	49.864	0	1030	72	10.2	-5.5	2.35484	-7.8548
2006-12-20	29.2	11.4	15.4	6.6	8.8	53.21	0	1026.8	77	4.1	11.5	-1.64516	13.1452
2006-12-21	0.5	11.5	12.6	9.8	2.8	53.019	3.5	1021.7	89	2.1	-10.5	-1.64516	-8.8548
2006-12-22	1.5	10	16	5.2	10.8	51.1	0	1018.7	75	12.1	-8.5	0.35484	-8.8548
2006-12-23	2.5	8.2	16.6	2.1	14.5	48.868	0	1020.7	66	12.6	-1.5	-2.64516	1.1452
2006-12-24	3.5	8.3	15.3	2.8	12.5	48.526	0	1022	74	11.6	-10.5	-0.64516	-9.8548
2006-12-25	4.5	10.2	14.7	4.2	10.5	50.864	18.5	1020.5	88	3.7	4.5	0.35484	4.1452
2006-12-26	5.5	12.7	15.2	9.4	5.8	55.047	39	1011	89	2.7	-3.5	1.35484	-4.8548
2006-12-27	6.5	13	18.7	8.6	10.1	55.904	0	1010.2	64	12	4.5	-0.64516	5.1452
2006-12-28	7.5	8.6	11.8	4.7	7.1	50.322	0	1014.8	51	10.5	-8.5	4.35484	-12.8548
2006-12-29	8.5	4.6	9.1	0.6	8.5	45.768	0	1022.7	44	13.2	-8.5	-0.64516	-7.8548
2006-12-30	9.5	4.1	11.2	-2.3	13.5	43.397	0	1027.7	61	13	-7.5	-1.64516	-5.8548
2006-12-31	10.5	6.1	13.3	0.8	12.5	45.553	0	1027.9	69	11.5	-6.5	-3.64516	-2.8548
2007-01-01	11.5	7.8	12.8	2.1	10.7	46.898	2	1024.8	87	4.6	-0.4677	-1.73387	1.2661
2007-01-02	12.5	12.1	16.1	8.7	7.4	54.079	1.5	1017.6	87	3.8	8.5323	0.26613	8.2661
2007-01-03	13.5	11.9	14	10	4	54.095	0	1018.6	73	3.9	2.5323	5.26613	-2.7339
2007-01-04	14.5	9.5	11.6	7.6	4	50.178	3	1020.1	78	2.4	-3.4677	4.26613	-7.7339
2007-01-05	15.5	10.2	14.3	7.3	7	51.116	0	1019.8	82	4.7	8.5323	1.26613	7.2661
2007-01-06	16.5	9.6	14.6	3.4	11.2	50.672	0.5	1011.4	71	7.6	-1.4677	0.26613	-1.7339
2007-01-07	17.5	6.3	10.6	2.7	7.9	46.904	0	1015.2	56	12.9	-6.4677	-2.73387	-3.7339
2007-01-08	18.5	6.9	11.6	1.8	9.8	47.57	0	1020	58	11.6	-0.4677	2.26613	-2.7339
2007-01-09	19.5	4.7	10.4	-0.2	10.6	43.855	0	1024.2	65	8.2	-8.4677	-2.73387	-5.7339
2007-01-10	20.5	6.9	13.3	1.5	11.8	47.645	0	1025.1	57	13.7	3.5323	-1.73387	5.2661
2007-01-11	21.5	6.3	12.5	0.5	12	46.094	0	1026.1	66	13.3	-8.4677	-1.73387	-6.7339
2007-01-12	22.5	6.8	12.7	1.7	11	46.748	0	1022.7	67	4.9	-2.4677	-0.73387	-1.7339
2007-01-13	23.5	8.1	12.4	4.6	7.8	49.667	0	1021.1	51	10.4	-9.4677	0.26613	-9.7339
2007-01-14	24.5	5.3	12	0	12	44.543	0	1024.1	67	13.5	-7.4677	-1.73387	-5.7339
2007-01-15	25.5	7.1	14.1	0.9	13.2	46.605	0	1024.5	75	12.5	-0.4677	1.26613	-1.7339
2007-01-16	26.5	11.9	17.7	5.9	11.8	53.995	0	1020.8	77	7.6	-1.4677	-1.73387	0.2661
2007-01-17	27.5	13.6	18.3	9.2	9.1	56.688	1	1016.8	74	6.6	1.5323	0.26613	1.2661
2007-01-18	28.5	9.6	14.3	5.3	9	51.584	0	1020.3	52	12.2	-3.4677	0.26613	-3.7339
2007-01-19	29.5	7	12.5	1.1	11.4	46.894	0	1023.9	69	10	-2.4677	1.26613	-3.7339
2007-01-20	1	10.3	15.8	6.6	9.2	51.565	0	1023	75	12.1	6.5323	-0.73387	7.2661
2007-01-21	2	8.6	10.3	6.9	3.4	48.35	16	1022	85	1.9	-3.4677	0.26613	-3.7339
2007-01-22	3	9.2	16	3	13	50.328	0	1021	66	14.1	7.5323	4.26613	3.2661
2007-01-23	4	7.5	11	3.4	7.6	47.225	3	1022.6	75	4.7	-4.4677	0.26613	-4.7339
2007-01-24	5	8.9	14.4	4.9	9.5	49.34	1	1018.6	76	10.1	-7.4677	-2.73387	-4.7339
2007-01-25	6	7.5	13.8	2.7	11.1	47.708	0	1021.8	68	14.2	-5.4677	-2.73387	-2.7339
2007-01-26	7	9	16.1	3.1	13	49.982	0.5	1018.2	67	9.4	2.5323	4.26613	-1.7339
2007-01-27	8	9	13.5	5.6	7.9	50.576	0	1020.2	56	11.7	-8.4677	0.26613	-8.7339
2007-01-28	9	7.2	12.7	3.1	9.6	48.272	0	1020.2	54	10.8	-7.4677	-2.73387	-4.7339
2007-01-29	10	6.5	12.4	1.4	11	47.492	0	1020.8	52	15.3	-10.4677	-0.73387	-9.7339
2007-01-30	11	7.9	15	0.5	14.5	49.015	0	1021.7	57	13.2	8.5323	-1.73387	10.2661
2007-01-31	12	8.3	13.3	3.7	9.6	49.746	0	1020.5	54	16.1	-13.4677	-1.73387	-11.7339
2007-02-01	13	5.1	10.3	0.1	10.2	45.458	0	1017.9	54	14	4.469	1.75221	2.7168
2007-02-02	14	3.4	9.5	-0.6	10.1	43.4	0	1019.9	52	14.9	6.469	0.75221	5.7168
2007-02-03	15	6	13.2	-1.4	14.6	47	0	1021.3	50	16.5	1.469	0.75221	0.7168
2007-02-04	16	9.8	15.6	2.8	12.8	51.388	0	1021.1	62	14.8	-5.531	-0.24779	-5.2832
2007-02-05	17	10.7	17.6	5.8	11.8	52.518	0	1021.2	66	10.5	8.469	2.75221	5.7168
2007-02-06	18	13	21.1	6	15.1	55.876	0	1020.6	66	14.5	2.469	2.75221	-0.2832
2007-02-07	19	12.7	19.3	5.5	13.8	55.336	0	1022.8	72	13.4	-4.531	-1.24779	-3.2832
2007-02-08	20	14.2	20.6	7.5	13.1	57.608	0	1020	76	10.9	-2.531	0.75221	-3.2832
2007-02-09	21	16.6	20.7	13.4	7.3	61.308	2.5	1011.3	74	11.6	-8.531	-1.24779	-7.2832
2007-02-10	22	11.6	15.6	8.7	6.9	54.252	0	1010.7	51	15.9	20.469	0.75221	19.7168
2007-02-11	23	9.8	15.8	4.8	11	52.262	0	1014.9	43	17.1	-9.531	-1.24779	-8.2832
2007-02-12	24	9.8	17.7	4.2	13.5	51.664	0	1018.6	56	17.3	3.469	-0.24779	3.7168
2007-02-13	25	11	17.4	5.1	12.3	52.956	0	1019.8	66	17	-1.531	-1.24779	-0.2832
2007-02-14	26	13.3	19.3	7.6	11.7	56.215	3	1009.2	75	4.6	-6.531	-3.24779	-3.2832
2007-02-15	27	9.3	16.4	4.8	11.6	51.596	0	1015.8	44	18.5	4.469	-1.24779	5.7168
2007-02-16	28	7.5	12	2.1	9.9	47.57	0	1019.4	70	5.7	0.469	-2.24779	2.7168
2007-02-17	29	10.1	11.8	8.3	3.5	50.524	17.5	1012.8	92	1.6	-3.531	-2.24779	-1.2832
2007-02-18	0.4	13.9	18.4	10.4	8	57.125	1	1006.9	79	9.3	7.469	1.75221	5.7168
2007-02-19	1.4	11.1	15.6	6.4	9.2	53.069	0	1013.4	67	17.7	2.469	3.75221	-1.2832
2007-02-20	2.4	10.7	16.4	5.5	10.9	52.222	0	1016.7	74	17.2	4.469	2.75221	1.7168
2007-02-21	3.4	10.6	17.1	5	12.1	52.296	0	1017.9	68	18.1	-4.531	-0.24779	-4.2832
2007-02-22	4.4	10.8	18.1	4.4	13.7	52.16	26	1014.3	80	10.6	1.469	0.75221	0.7168
2007-02-23	5.4	13.6	20.2	8.3	11.9	56.784	0	1010	62	18.7	-3.531	0.75221	-4.2832
2007-02-24	6.4	8.6	13	3.7	9.3	49.568	0	1017.4	64	14	-3.531	0.75221	-4.2832
2007-02-25	7.4	7.4	9.8	5.2	4.6	46.51	7.5	1018	83	2.5	8.469	0.75221	7.7168
2007-02-26	8.4	11.1	14.7	6.4	8.3	52.706	2.5	1019.8	78	8.2	-3.531	-1.24779	-2.2832
2007-02-27	9.4	14	18.2	10.8	7.4	57.26	12	1020.3	85	10.8	-6.531	-0.24779	-6.2832
2007-02-28	10.4	11	15.1	5.4	9.7	53.194	0	1022.4	59	19.8	-4.531	0.75221	-5.2832
2007-03-01	11.4	9.2	16.1	2.1	14	50.172	0	1024	69	19.4	2.9758	-1.69355	4.6694
2007-03-02	12.4	13	19.7	6.7	13	55.792	0	1021.7	72	19.2	-5.0242	-0.69355	-4.3306
2007-03-03	13.4	14.6	20.9	8.8	12.1	58.224	0	1020.1	72	19.1	1.9758	3.30645	-1.3306
2007-03-04	14.4	15.9	22	8.6	13.4	60.23	0	1016.8	74	15.6	-7.0242	-1.69355	-5.3306
2007-03-05	15.4	13.5	19.4	7.7	11.7	56.606	16.5	1007.7	66	11.2	-0.0242	-0.69355	0.6694
2007-03-06	16.4	8.1	13.5	3.9	9.6	50.234	0	1012.5	42	18.8	-5.0242	-0.69355	-4.3306
2007-03-07	17.4	6.5	12.1	3	9.1	48.124	0	1015.7	44	21.5	-4.0242	-3.69355	-0.3306
2007-03-08	18.4	7.6	12.8	1.8	11	49.08	0	1018.4	50	21.1	-0.0242	-2.69355	2.6694
2007-03-09	19.4	9.6	14.5	5.3	9.2	51.296	0	1021	58	19.6	-7.0242	2.30645	-9.3306
2007-03-10	20.4	9.7	13.8	4.9	8.9	50.165	5	1014.9	85	5.4	13.9758	1.30645	12.6694
2007-03-11	21.4	9.8	14.3	5.4	8.9	52.216	0	1013.1	44	22.4	-8.0242	-3.69355	-4.3306
2007-03-12	22.4	8.6	15	3.9	11.1	50.438	0	1018.2	49	22.3	11.9758	0.30645	11.6694
2007-03-13	23.4	10.1	17	5.7	11.3	52.287	0	1016.4	51	17.1	4.9758	-0.69355	5.6694
2007-03-14	24.4	9.5	14.9	2.7	12.2	51.207	0	1018.7	57	20.4	-12.0242	0.30645	-12.3306
2007-03-15	25.4	9.7	11.7	7.2	4.5	50.447	34	1014	79	1	11.9758	5.30645	6.6694
2007-03-16	26.4	9.6	11.1	8	3.1	50.24	3.5	1014.6	80	4.5	5.9758	3.30645	2.6694
2007-03-17	27.4	10.1	15	6.6	8.4	51.943	3.5	1017.2	59	18.5	-9.0242	-1.69355	-7.3306
2007-03-18	28.4	8.6	12.8	4.8	8	50.09	0	1019.3	55	21	1.9758	2.30645	-0.3306
2007-03-19	0	7	11.1	4.2	6.9	46.45	9.5	1019.3	75	4.7	-7.0242	-0.69355	-6.3306
2007-03-20	1	8.7	13.4	5.3	8.1	49.427	3	1020.9	69	22.6	21.9758	0.30645	21.6694
2007-03-21	2	10	16.1	3.2	12.9	51.408	0	1023	68	22.3	4.9758	-1.69355	6.6694
2007-03-22	3	12.9	19	8.6	10.4	55.595	5.5	1021.7	75	20	7.9758	1.30645	6.6694
2007-03-23	4	14.4	20.2	7.4	12.8	57.92	0	1020.9	72	20.8	-4.0242	-1.69355	-2.3306
2007-03-24	5	15.9	19.9	12	7.9	60.38	5.5	1009.4	84	2.9	-3.0242	-2.69355	-0.3306
2007-03-25	6	18.4	24.2	12.5	11.7	63.68	0	1004.1	64	18.2	0.9758	0.30645	0.6694
2007-03-26	7	16.2	24.9	9.6	15.3	60.26	0	1013.8	50	23.3	-4.0242	-1.69355	-2.3306
2007-03-27	8	12.2	13.7	9.4	4.3	54.29	18.5	1010.9	85	3.3	2.9758	-1.69355	4.6694
2007-03-28	9	15.6	23.5	7.2	16.3	59.636	0	1011.8	63	24	8.9758	-1.69355	10.6694
2007-03-29	10	19.4	25.2	13.5	11.7	65.02	0	1009.2	62	17	-6.0242	1.30645	-7.3306
2007-03-30	11	19.7	24.3	15.5	8.8	65.711	0	1008.5	67	22.2	-3.0242	-0.69355	-2.3306
2007-03-31	12	19.8	26.6	12.7	13.9	66.344	0	1009.2	76	15.1	-17.0242	-1.69355	-15.3306
2007-04-01	13	19.8	24	15.3	8.7	66.722	22	1005.7	83	5.5	13.775	3.11667	10.6583
2007-04-02	14	15.9	18.4	11.2	7.2	60.125	0.5	1008.3	67	6.7	7.775	-1.88333	9.6583
2007-04-03	15	12	16.6	8	8.6	54.848	0	1012.5	48	16.9	-5.225	-0.88333	-4.3417
2007-04-04	16	10.8	16.9	4.5	12.4	53.528	0	1018.3	42	19.8	-19.225	-4.88333	-14.3417
2007-04-05	17	9.6	15	2.5	12.5	51.344	0	1024.1	57	24.5	1.775	-3.88333	5.6583
2007-04-06	18	12.6	16.7	8.8	7.9	55.22	0	1021.1	70	7.6	1.775	2.11667	-0.3417
2007-04-07	19	15.1	19.7	11.7	8	59.026	0.5	1016.2	78	21.4	-2.225	-0.88333	-1.3417
2007-04-08	20	13.6	17.7	8.1	9.6	56.752	0	1015.7	66	11.5	0.775	0.11667	0.6583
2007-04-09	21	14.2	19.1	8.6	10.5	57.64	0	1017.5	60	23.1	-2.225	0.11667	-2.3417
2007-04-10	22	14.8	19.5	9.6	9.9	58.516	0	1018.8	69	14.2	7.775	0.11667	7.6583
2007-04-11	23	15.4	19.5	11.7	7.8	59.45	0	1017.1	73	18.5	-2.225	1.11667	-3.3417
2007-04-12	24	16	21.4	9.9	11.5	60.304	0	1017.6	69	23.6	4.775	-0.88333	5.6583
2007-04-13	25	18.7	25.8	11.8	14	64.155	0	1012.7	65	19.9	5.775	4.11667	1.6583
2007-04-14	26	17.1	21.2	13.3	7.9	61.565	0	1010	55	25.3	-3.225	0.11667	-3.3417
2007-04-15	27	15.9	20.5	13.2	7.3	59.975	0	1007.8	57	10.9	-3.225	-2.88333	-0.3417
2007-04-16	28	15.6	22.1	12.4	9.7	59.684	0	1001.5	67	15	-0.225	-3.88333	3.6583
2007-04-17	29	14.3	19.1	10.8	8.3	57.781	2	1009.6	59	19.2	-9.225	-1.88333	-7.3417
2007-04-18	0.6	7.9	11.7	6.5	5.2	47.13	59.5	1010.4	86	2	-8.225	0.11667	-8.3417
2007-04-19	1.6	11.3	17.5	3.8	13.7	53.332	0	1015.4	68	27.3	-4.225	-0.88333	-3.3417
2007-04-20	2.6	15.5	23	7.1	15.9	59.526	0	1018.4	66	26	6.775	3.11667	3.6583
2007-04-21	3.6	18.3	24	12.3	11.7	64.004	0	1016.3	76	18.3	-4.225	-1.88333	-2.3417
2007-04-22	4.6	18.9	24.9	15.7	9.2	65.3	29.5	1009.9	84	10.1	-9.225	-4.88333	-4.3417
2007-04-23	5.6	17.9	21	16	5	63.485	12	1008	79	14.7	0.775	-0.88333	1.6583
2007-04-24	6.6	16.4	18.8	14	4.8	61.06	16	1009.6	77	7.5	-3.225	0.11667	-3.3417
2007-04-25	7.6	17.4	22.9	13.6	9.3	62.06	4	1008.8	58	20.7	19.775	1.11667	18.6583
2007-04-26	8.6	18.1	25.9	11.8	14.1	62.841	0	1016.7	53	25.7	0.775	-1.88333	2.6583
2007-04-27	9.6	18.1	22.9	13.9	9	63.063	0	1019.4	59	10.9	-2.225	-1.88333	-0.3417
2007-04-28	10.6	18.2	26.8	12.4	14.4	63.088	0	1017.7	56	25.1	0.775	-0.88333	1.6583
2007-04-29	11.6	17.1	22.9	10.7	12.2	61.754	0	1018	62	25.6	-12.225	-2.88333	-9.3417
2007-04-30	12.6	18.4	23.2	13.2	10	63.56	6.5	1016.2	61	14.1	-1.225	-3.88333	2.6583
2007-05-01	13.6	20.8	25.1	17.6	7.5	67.264	38.5	1006.1	66	23	6.5242	-0.68548	7.2097
2007-05-02	14.6	19.8	25.6	16.3	9.3	65.156	0	1008.4	54	23.6	3.5242	-0.68548	4.2097
2007-05-03	15.6	19.5	24	14.4	9.6	64.856	0	1011.4	56	26.8	9.5242	2.31452	7.2097
2007-05-04	16.6	17.8	19.4	16.3	3.1	63.088	1	1011	72	3.8	-7.4758	-3.68548	-3.7903
2007-05-05	17.6	18.2	20.1	17	3.1	64.456	48.5	1009	92	3.4	23.5242	5.31452	18.2097
2007-05-06	18.6	17.7	19.3	16.3	3	63.497	47	998.5	89	6.1	-1.4758	1.31452	-2.7903
2007-05-07	19.6	19.4	24.3	14.9	9.4	65.52	0	1003	72	23.8	-0.4758	0.31452	-0.7903
2007-05-08	20.6	21.2	28.9	13.2	15.7	67.508	0	1010.6	61	27.2	-2.4758	1.31452	-3.7903
2007-05-09	21.6	22.3	31.6	14.2	17.4	67.874	0	1011.7	46	26.6	-6.4758	-3.68548	-2.7903
2007-05-10	22.6	20.4	26.3	14.9	11.4	66.08	1.5	1009.5	56	26.3	7.5242	-0.68548	8.2097
2007-05-11	23.6	17.4	23.2	10.6	12.6	61.82	0	1015.1	50	26.2	-6.4758	-2.68548	-3.7903
2007-05-12	24.6	20.7	28.1	11.5	16.6	65.984	0	1010.4	48	27.3	-7.4758	-2.68548	-4.7903
2007-05-13	25.6	19.7	24.5	14.6	9.9	64.916	0	1011	52	17.2	12.5242	-2.68548	15.2097
2007-05-14	26.6	18.3	24.2	13	11.2	62.951	0	1012.4	49	26	-11.4758	-1.68548	-9.7903
2007-05-15	27.6	20.7	28.2	12.3	15.9	66.488	0	1011.8	56	23	5.5242	0.31452	5.2097
2007-05-16	28.6	18.6	21.5	15.8	5.7	64.766	16	1006.9	83	6.4	-7.4758	-0.68548	-6.7903
2007-05-17	0.3	22	26.8	18.2	8.6	68.256	0	998.9	56	27.3	-3.4758	3.31452	-6.7903
2007-05-18	1.3	23.4	28.4	18	10.4	69.62	0	1002	50	19.1	3.5242	0.31452	3.2097
2007-05-19	2.3	20.4	26.1	16.2	9.9	66.02	0	1004.4	55	27.4	0.5242	2.31452	-1.7903
2007-05-20	3.3	18.2	22.3	14	8.3	63.468	0	1010.4	66	26.3	10.5242	-1.68548	12.2097
2007-05-21	4.3	19.3	23.6	13.7	9.9	65.417	0	1011.4	73	27	1.5242	0.31452	1.2097
2007-05-22	5.3	21.1	24.8	16.3	8.5	68.037	0	1011.7	71	26.5	-3.4758	-1.68548	-1.7903
2007-05-23	6.3	20.7	25	15.7	9.3	67.496	0	1011.5	72	22.3	-10.4758	0.31452	-10.7903
2007-05-24	7.3	19.9	24.9	15.7	9.2	66.72	2.5	1007.5	80	19.8	-12.4758	-0.68548	-11.7903
2007-05-25	8.3	22.5	26.6	19	7.6	71.204	2.5	999.4	84	7.2	6.5242	5.31452	1.2097
2007-05-26	9.3	23.7	31.2	19.7	11.5	70.568	0	1003.9	56	19.7	-7.4758	-1.68548	-5.7903
2007-05-27	10.3	26	34.3	19.6	14.7	72.072	0	1005.5	42	24.6	-9.4758	-3.68548	-5.7903
2007-05-28	11.3	21.9	26.2	18.2	8	69.02	0	1010.6	68	19	2.5242	1.31452	1.2097
2007-05-29	12.3	20.6	22.3	18.7	3.6	68.088	16	1009.5	84	4	-6.4758	-2.68548	-3.7903
2007-05-30	13.3	22	26.2	18.3	7.9	70.004	0	1005.3	79	26.1	4.5242	3.31452	1.2097
2007-05-31	14.3	20.7	24.2	17	7.2	67.055	0	1007.8	65	22.9	-8.4758	2.31452	-10.7903
2007-06-01	15.3	19.6	23.8	15	8.8	65.928	4.5	1009.6	74	19.7	7.7167	-0.425	8.1417
2007-06-02	16.3	18.5	19.1	17.6	1.5	64.89	34.5	1009.2	90	4.5	3.7167	1.575	2.1417
2007-06-03	17.3	19.6	21	18.8	2.2	66.76	25	1007.9	90	7.6	1.7167	-0.425	2.1417
2007-06-04	18.3	20.7	24.1	18.3	5.8	67.937	2	1010.8	79	15.1	-6.2833	1.575	-7.8583
2007-06-05	19.3	20.4	25.2	17	8.2	67.4	0	1009.7	78	15.8	12.7167	1.575	11.1417
2007-06-06	20.3	21.1	25.9	15.6	10.3	68.104	0	1009	72	28.9	-7.2833	-1.425	-5.8583
2007-06-07	21.3	22.2	26.1	17.3	8.8	69.776	0	1008.6	72	26.8	-13.2833	-3.425	-9.8583
2007-06-08	22.3	22.6	26.6	18.1	8.5	70.548	0	1007.9	74	25.6	-5.2833	-1.425	-3.8583
2007-06-09	23.3	21.7	25.8	17.1	8.7	68.943	1	1006.2	71	24.2	-11.2833	-1.425	-9.8583
2007-06-10	24.3	21.1	24.7	16.9	7.8	67.836	0	1006.7	68	26.2	4.7167	-2.425	7.1417
2007-06-11	25.3	21.2	25.7	16.7	9	68.188	0	1009.5	71	24.9	5.7167	3.575	2.1417
2007-06-12	26.3	22.1	26	17.6	8.4	69.932	0	1011.5	76	20.9	-12.2833	-0.425	-11.8583
2007-06-13	27.3	21.3	22.6	19.4	3.2	69.443	29.5	1006.9	87	3.3	-1.2833	1.575	-2.8583
2007-06-14	28.3	23.5	26.2	21.3	4.9	73.208	5.5	1002.1	88	5.5	-3.2833	-0.425	-2.8583
2007-06-15	29.3	21.4	23.9	20.3	3.6	69.89	84	1003.9	91	1.8	11.7167	1.575	10.1417
2007-06-16	1	20.8	21.6	19.9	1.7	68.928	10	1007.8	92	3.5	3.7167	0.575	3.1417
2007-06-17	2	22.6	25.8	20.7	5.1	71.86	18	1009.7	90	7.7	4.7167	0.575	4.1417
2007-06-18	3	23.5	26.6	20.9	5.7	72.935	15	1009.7	85	17.4	-5.2833	-1.425	-3.8583
2007-06-19	4	23.3	26.9	20.9	6	72.694	5	1011.4	86	17	-9.2833	-1.425	-7.8583
2007-06-20	5	23.8	27.5	21.1	6.4	73.242	4	1012.4	83	17.4	12.7167	3.575	9.1417
2007-06-21	6	24.7	28.9	20.1	8.8	74.503	0	1009.5	81	18.1	1.7167	0.575	1.1417
2007-06-22	7	25.5	29.2	23	6.2	75.68	13	1004.5	80	8.5	-2.2833	3.575	-5.8583
2007-06-23	8	26.1	30.3	23.6	6.7	75.821	0	1006.1	73	13.2	-3.2833	0.575	-3.8583
2007-06-24	9	27.3	32.3	23.1	9.2	78.431	74.5	1003.1	79	18.7	0.7167	-2.425	3.1417
2007-06-25	10	26.8	30.3	23	7.3	77.388	5	1002.3	77	9.9	7.7167	-1.425	9.1417
2007-06-26	11	28.4	32.4	25.1	7.3	79.2	0	1003.5	72	18.7	2.7167	2.575	0.1417
2007-06-27	12	26.6	29.6	23.8	5.8	77.562	8	1006.7	81	18.7	-8.2833	-4.425	-3.8583
2007-06-28	13	28.8	33.7	25.3	8.4	79.952	11.5	1008.7	73	20.7	2.7167	0.575	2.1417
2007-06-29	14	28.8	33.3	26.3	7	79.952	2	1006.1	73	18.7	-12.2833	1.575	-13.8583
2007-06-30	15	27.6	32.5	24.2	8.3	78.512	0	1005.7	76	14.2	-0.2833	-1.425	1.1417
2007-07-01	16	29.3	34.7	23.8	10.9	79.972	0	1005.8	68	27.5	-5.6129	0.19355	-5.8065
2007-07-02	17	29	32.1	25.3	6.8	79.528	7	1004	68	18.1	6.3871	3.19355	3.1935
2007-07-03	18	25.2	29.2	23.7	5.5	76.064	124	1003.6	88	7.5	-9.6129	-2.80645	-6.8065
2007-07-04	19	27.3	29.9	24.2	5.7	78.302	4.5	999.8	78	8.6	-3.6129	-1.80645	-1.8065
2007-07-05	20	25.9	28.8	23.1	5.7	75.285	0	1003.7	71	15.4	9.3871	-0.80645	10.1935
2007-07-06	21	24.9	27.7	22.2	5.5	75.665	48.5	1002.8	89	3.5	-8.6129	-1.80645	-6.8065
2007-07-07	22	26.4	30.1	23.2	6.9	77.6	13.5	1000.1	84	7.2	-5.6129	3.19355	-8.8065
2007-07-08	23	23.5	26	22.3	3.7	73.299	21	1002.5	89	6.1	1.3871	1.19355	0.1935
2007-07-09	24	23.7	26.9	22.5	4.4	73.823	32.5	1003	91	7.6	-16.6129	-0.80645	-15.8065
2007-07-10	25	25.6	30.6	21.9	8.7	76.736	46	1001.6	88	9.6	15.3871	0.19355	15.1935
2007-07-11	26	23.6	26.8	21.1	5.7	73.376	95	1003.4	88	6.2	-9.6129	-2.80645	-6.8065
2007-07-12	27	25.5	30.8	23.1	7.7	76.568	72	1006.2	88	13.6	3.3871	1.19355	2.1935
2007-07-13	28	24.7	25.8	23.9	1.9	75.739	119.5	1003.4	93	4.1	11.3871	-0.80645	12.1935
2007-07-14	29	25.9	29.2	23.8	5.4	77.01	185	980.8	86	2.7	-11.6129	0.19355	-11.8065
2007-07-15	0.6	27.4	32	23.8	8.2	76.77	0	996.7	65	28.1	9.3871	1.19355	8.1935
2007-07-16	1.6	27.7	33.2	23.6	9.6	78.535	0.5	1000.7	75	19.4	-0.6129	0.19355	-0.8065
2007-07-17	2.6	26	30.9	22.8	8.1	74.972	0	1001.3	67	17.3	6.3871	2.19355	4.1935
2007-07-18	3.6	25.4	29.8	21.4	8.4	74.64	0	1002.7	72	25.5	16.3871	1.19355	15.1935
2007-07-19	4.6	25.3	29.3	20.5	8.8	75.36	0	1003.3	80	21.7	2.3871	0.19355	2.1935
2007-07-20	5.6	28	32.5	23.9	8.6	79.68	9.5	1001.8	80	13.7	2.3871	-1.80645	4.1935
2007-07-21	6.6	28.7	34.6	25.5	9.1	80.228	0.5	1002.2	76	18.5	-0.6129	0.19355	-0.8065
2007-07-22	7.6	30	36.4	24.2	12.2	81.476	0	1003.6	71	25.6	5.3871	3.19355	2.1935
2007-07-23	8.6	26.6	29.4	24.5	4.9	77.44	0	1007	80	26.5	4.3871	0.19355	4.1935
2007-07-24	9.6	27.5	31.4	23.1	8.3	78.225	0	1009.3	75	25.9	-7.6129	-1.80645	-5.8065
2007-07-25	10.6	28	31.7	24.3	7.4	79.68	0	1009.5	80	26	7.3871	6.19355	1.1935
2007-07-26	11.6	28.9	32.5	25.6	6.9	80.685	0	1008.2	77	26	-6.6129	0.19355	-6.8065
2007-07-27	12.6	29.1	33.2	24.6	8.6	80.705	0	1007.6	75	25.5	-4.6129	0.19355	-4.8065
2007-07-28	13.6	29.1	33.2	25.7	7.5	80.558	0	1006.4	74	26.2	8.3871	3.19355	5.1935
2007-07-29	14.6	29.2	34.1	23.7	10.4	79.972	0	1006.2	69	25.3	-9.6129	-1.80645	-7.8065
2007-07-30	15.6	27.8	31.5	24.8	6.7	78.154	0	1006.4	71	23.8	4.3871	-1.80645	6.1935
2007-07-31	16.6	27.2	30.3	24.4	5.9	78.272	0	1006.2	79	20.8	-5.6129	-2.80645	-2.8065
2007-08-01	17.6	27.5	31	24.1	6.9	78.749	0	1007.2	79	17.9	15.2258	2.32258	12.9032
2007-08-02	18.6	25.8	28	24.5	3.5	76.616	199.5	990.4	84	2.7	10.2258	2.32258	7.9032
2007-08-03	19.6	26	27.4	24.1	3.3	76.944	18	1005.7	84	5.2	5.2258	1.32258	3.9032
2007-08-04	20.6	28.9	33.7	24.6	9.1	80.25	1.5	1008.9	74	21.8	1.2258	-0.67742	1.9032
2007-08-05	21.6	27.1	31.6	23	8.6	78.24	0	1011.1	80	19.2	15.2258	-0.67742	15.9032
2007-08-06	22.6	27.1	30.4	23.7	6.7	78.367	0	1013.6	81	25.6	0.2258	-0.67742	0.9032
2007-08-07	23.6	27.1	30.5	24.4	6.1	78.621	43.5	1013.3	83	18.2	-2.7742	0.32258	-3.0968
2007-08-08	24.6	27.9	30.7	24.9	5.8	79.52	0	1013.3	80	20.8	1.2258	-2.67742	3.9032
2007-08-09	25.6	28	30.9	25.7	5.2	79.816	1.5	1013.3	81	23.9	-9.7742	-2.67742	-7.0968
2007-08-10	26.6	27.6	30.8	25.1	5.7	79.172	1	1011.6	81	21.8	5.2258	-1.67742	6.9032
2007-08-11	27.6	27.9	30.3	25.5	4.8	79.115	3	1008.5	77	22.2	-10.7742	-0.67742	-10.0968
2007-08-12	28.6	27.9	30.2	24.8	5.4	79.25	5.5	1006	78	21.6	6.2258	5.32258	0.9032
2007-08-13	0.2	26.8	31.5	24.3	7.2	78.504	13	1005.1	86	13.6	-2.7742	-0.67742	-2.0968
2007-08-14	1.2	27.5	31.6	23.5	8.1	79.273	20.5	1008.3	83	20.7	0.2258	0.32258	-0.0968
2007-08-15	2.2	27.3	30.8	24.9	5.9	78.818	0	1011.5	82	21.1	21.2258	0.32258	20.9032
2007-08-16	3.2	27.5	31.4	24.2	7.2	78.618	0	1011.7	78	22.9	-1.7742	-1.67742	-0.0968
2007-08-17	4.2	28.7	32.8	23.9	8.9	79.942	0	1009.3	74	25.6	-11.7742	-2.67742	-9.0968
2007-08-18	5.2	29.2	32.9	25.4	7.5	80.564	0	1007.6	73	25.4	8.2258	-2.67742	10.9032
2007-08-19	6.2	28.6	32.2	25	7.2	80.072	0	1009.1	76	23.6	2.2258	-1.67742	3.9032
2007-08-20	7.2	27.4	32.2	24.9	7.3	78.2	0	1009.9	76	19.1	7.2258	6.32258	0.9032
2007-08-21	8.2	28.3	33.5	23.7	9.8	79.326	0	1008.3	74	24.7	0.2258	0.32258	-0.0968
2007-08-22	9.2	27.9	31.8	25	6.8	78.98	0	1007.8	76	23	-2.7742	1.32258	-4.0968
2007-08-23	10.2	27.5	32.4	23.8	8.6	78.487	0	1009.9	77	22.1	1.2258	1.32258	-0.0968
2007-08-24	11.2	27.5	31.8	23.9	7.9	78.618	0	1014	78	22.6	2.2258	1.32258	0.9032
2007-08-25	12.2	29.1	33.5	25.2	8.3	80.705	0	1014.8	75	19.2	9.2258	-1.67742	10.9032
2007-08-26	13.2	28.6	32.7	26	6.7	80.214	5.5	1014	77	21.9	-5.7742	3.32258	-9.0968
2007-08-27	14.2	28.5	32.8	24.6	8.2	79.634	0	1011.4	74	24.5	-0.7742	2.32258	-3.0968
2007-08-28	15.2	27.7	32.1	25.5	6.6	79.333	0	1009.2	81	18.8	-3.7742	-0.67742	-3.0968
2007-08-29	16.2	28.4	33.1	24.5	8.6	79.9	0	1006.8	77	21.4	-12.7742	-2.67742	-10.0968
2007-08-30	17.2	29.8	34.2	25.3	8.9	80.404	0	1005.4	66	20.3	-7.7742	0.32258	-8.0968
2007-08-31	18.2	27.9	33	24.2	8.8	78.845	0	1005.2	75	15	-6.7742	-0.67742	-6.0968
2007-09-01	19.2	27	30.4	24.4	6	78.332	17	1005.2	82	13.9	16.6	2.35	14.25
2007-09-02	20.2	28.8	34.4	22.9	11.5	79.088	0	1005.6	67	23	1.6	-0.65	2.25
2007-09-03	21.2	27.6	32.9	24	8.9	78.644	12	1006.5	77	21.3	-8.4	0.35	-8.75
2007-09-04	22.2	26.9	30.4	24.2	6.2	78.295	0	1006.5	83	16.5	-7.4	-1.65	-5.75
2007-09-05	23.2	27.3	30.7	24.1	6.6	78.56	1	1003.8	80	20.8	-1.4	0.35	-1.75
2007-09-06	24.2	28.7	34.2	24.6	9.6	79.37	0	999.3	70	22.9	-8.4	-1.65	-6.75
2007-09-07	25.2	28.6	33	24.5	8.5	79.078	0	999.9	69	16	3.6	4.35	-0.75
2007-09-08	26.2	27.1	30.1	24	6.1	78.113	0	1003.6	79	20	7.6	0.35	7.25
2007-09-09	27.2	26.1	29.9	23	6.9	75.821	0	1005.8	73	16.2	-6.4	-1.65	-4.75
2007-09-10	28.2	25.6	29.5	21.4	8.1	75.28	4.5	1008.7	75	20.1	5.6	-0.65	6.25
2007-09-11	29.2	22.8	25.1	21.6	3.5	72.116	20.5	1008.7	89	4	-6.4	0.35	-6.75
2007-09-12	0.6	25	30.4	20.6	9.8	73.926	0	1007.9	71	22.1	-11.4	-0.65	-10.75
2007-09-13	1.6	24.4	26.5	22.8	3.7	74.22	114	1009.6	83	3	-6.4	-1.65	-4.75
2007-09-14	2.6	26.2	29.7	23.4	6.3	77.862	14.5	1009.5	89	12.2	-7.4	-1.65	-5.75
2007-09-15	3.6	27.7	30.2	25.4	4.8	79.998	17	1006.9	86	18.4	2.6	-1.65	4.25
2007-09-16	4.6	26.4	29	24.3	4.7	78.44	78	1006.6	91	7.1	-1.4	0.35	-1.75
2007-09-17	5.6	26.9	30.6	24	6.6	79.045	14.5	1011.1	89	16.2	-0.4	1.35	-1.75
2007-09-18	6.6	28.1	30.8	26.1	4.7	80.388	0	1012.4	84	18.9	0.6	-0.65	1.25
2007-09-19	7.6	27.9	30.7	26.2	4.5	79.79	3.5	1013.8	82	18.9	-5.4	-2.65	-2.75
2007-09-20	8.6	27.6	30.4	23.6	6.8	78.908	0	1015.2	79	18.5	6.6	0.35	6.25
2007-09-21	9.6	27.2	30.7	24.4	6.3	78.4	0	1014.8	80	16.1	-3.4	0.35	-3.75
2007-09-22	10.6	25.7	30	22.5	7.5	76.226	6.5	1014.5	82	14.1	-2.4	0.35	-2.75
2007-09-23	11.6	25.9	30.1	21.3	8.8	75.975	0	1013.4	77	20.4	5.6	-0.65	6.25
2007-09-24	12.6	26.2	29.5	23.8	5.7	76.564	1.5	1011.9	78	19.3	-1.4	4.35	-5.75
2007-09-25	13.6	25.4	29	21.5	7.5	75.63	0	1010.7	81	17.9	2.6	1.35	1.25
2007-09-26	14.6	24.5	28	22.2	5.8	74.282	0	1012.7	82	11.8	6.6	1.35	5.25
2007-09-27	15.6	25	29.3	20.7	8.6	74.986	0	1012.8	81	20.4	-5.4	1.35	-6.75
2007-09-28	16.6	26.7	32.9	22.2	10.7	77.231	0	1012.8	77	19.2	-4.4	0.35	-4.75
2007-09-29	17.6	25.1	28.8	21.4	7.4	74.719	0	1015.2	77	16.7	-1.4	1.35	-2.75
2007-09-30	18.6	24.9	28.3	22.2	6.1	74.72	0	1013.8	80	15.1	3.6	-0.65	4.25
2007-10-01	19.6	24.9	27.9	22.7	5.2	74.51	0	1012.1	78	16.7	14.6694	4.91129	9.7581
2007-10-02	20.6	24.5	27.8	20.7	7.1	73.575	0	1012.5	75	18.1	13.6694	-0.08871	13.7581
2007-10-03	21.6	24.1	28.4	19.8	8.6	73.44	0	1014.6	80	13.3	-0.3306	0.91129	-1.2419
2007-10-04	22.6	24.6	28.4	21.7	6.7	74.24	0	1014.3	80	16.1	-6.3306	1.91129	-8.2419
2007-10-05	23.6	24.9	28.4	21	7.4	73.88	0	1011.9	72	18.4	6.6694	0.91129	5.7581
2007-10-06	24.6	23.6	25.8	20.1	5.7	72.272	0	1012.5	76	6.1	-4.3306	-1.08871	-3.2419
2007-10-07	25.6	24	26.6	22.7	3.9	74.048	11.5	1012.8	88	2.4	0.6694	0.91129	-0.2419
2007-10-08	26.6	26.1	32.7	22.4	10.3	77.108	0	1009.6	84	12.7	10.6694	0.91129	9.7581
2007-10-09	27.6	26.5	29.5	24.3	5.2	77.401	18	1008.4	81	6.4	-2.3306	-0.08871	-2.2419
2007-10-10	28.6	22	26.5	20.2	6.3	70.764	2	1010.2	89	2.1	6.6694	-2.08871	8.7581
2007-10-11	29.6	23	26.6	20.3	6.3	71.766	0	1012.7	81	16.8	-0.3306	-0.08871	-0.2419
2007-10-12	0.9	22.4	26	18.7	7.3	70.08	0	1015.4	72	17.6	-7.3306	0.91129	-8.2419
2007-10-13	1.9	21.8	25.6	19.6	6	69.168	0	1017.3	72	12.3	-8.3306	-1.08871	-7.2419
2007-10-14	2.9	21.1	24.7	18.4	6.3	68.506	0	1015.7	78	7.9	-4.3306	0.91129	-5.2419
2007-10-15	3.9	20.2	25.3	15.3	10	66.504	0	1015.8	68	18.4	4.6694	0.91129	3.7581
2007-10-16	4.9	18.9	24.5	14.1	10.4	64.805	0	1016.1	73	17.2	-3.3306	-2.08871	-1.2419
2007-10-17	5.9	18.7	24.2	13.8	10.4	64.499	0	1015.8	73	17.1	-2.3306	-2.08871	-0.2419
2007-10-18	6.9	18.9	24.4	14	10.4	64.805	0	1016.1	73	17.3	-6.3306	-1.08871	-5.2419
2007-10-19	7.9	18	22.5	13.8	8.7	63.716	1	1012.9	81	4.5	-7.3306	-0.08871	-7.2419
2007-10-20	8.9	16.3	22.4	10.3	12.1	60.466	0	1013.7	54	18.4	3.6694	-1.08871	4.7581
2007-10-21	9.9	14.1	20.3	7.4	12.9	57.482	0	1016.4	66	18.5	3.6694	1.91129	1.7581
2007-10-22	10.9	16.1	23.3	9.7	13.6	60.47	0	1017.5	70	17.7	-2.3306	0.91129	-3.2419
2007-10-23	11.9	18.3	24.7	14	10.7	63.614	0	1020.2	66	16.5	-2.3306	0.91129	-3.2419
2007-10-24	12.9	18.7	25	13.1	11.9	64.456	0	1022.4	72	13.8	-10.3306	1.91129	-12.2419
2007-10-25	13.9	20.4	23	17.5	5.5	67.58	2	1018.9	81	4.8	0.6694	-2.08871	2.7581
2007-10-26	14.9	22.6	27.7	19.7	8	71.45	4.5	1011.8	85	9.8	-16.3306	-2.08871	-14.2419
2007-10-27	15.9	20.9	26.7	14.2	12.5	67.54	0	1007.4	68	16.8	-8.3306	-2.08871	-6.2419
2007-10-28	16.9	18	25.5	11.7	13.8	63.5	0	1014.5	75	16	0.6694	2.91129	-2.2419
2007-10-29	17.9	21	28.2	15	13.2	67.886	0	1016.6	71	14.9	0.6694	0.91129	-0.2419
2007-10-30	18.9	20.1	24.3	16.4	7.9	66.926	0	1018.2	78	9.9	-1.3306	1.91129	-3.2419
2007-10-31	19.9	19.1	23.4	14.5	8.9	65.158	0	1019	74	11.4	-9.3306	-3.08871	-6.2419
2007-11-01	20.9	18.6	23.3	14.5	8.8	64.346	0	1014.8	73	5.3	2.9	0.40833	2.4917
2007-11-02	21.9	16	20.5	11.7	8.8	60.272	0	1016.1	67	13	-0.1	-0.59167	0.4917
2007-11-03	22.9	13.7	20	8.7	11.3	56.877	0	1019.4	69	16.7	3.9	4.40833	-0.5083
2007-11-04	23.9	15	21.5	8.2	13.3	58.85	0	1022.5	75	9.6	-9.1	-1.59167	-7.5083
2007-11-05	24.9	17.2	19.7	13.8	5.9	62.596	47.5	1019.3	87	1.7	-2.1	1.40833	-3.5083
2007-11-06	25.9	17.8	19.6	16.7	2.9	63.7	14	1015.1	90	2.9	6.9	1.40833	5.4917
2007-11-07	26.9	18.5	22.4	15.6	6.8	64.521	0	1015.6	81	14.7	-5.1	-1.59167	-3.5083
2007-11-08	27.9	18.1	23	12.5	10.5	63.914	0	1015.8	82	13.7	-2.1	-2.59167	0.4917
2007-11-09	28.9	18.1	22.8	13.9	8.9	63.655	0	1015	75	11.3	-6.1	1.40833	-7.5083
2007-11-10	0.2	16.6	22.9	11.6	11.3	61.242	0	1014.4	71	14.9	3.9	2.40833	1.4917
2007-11-11	1.2	14.6	19.1	8.8	10.3	58.192	0	1013.7	56	15	-5.1	-1.59167	-3.5083
2007-11-12	2.2	12.2	18.5	7.2	11.3	54.73	0	1014.8	65	13.8	12.9	1.40833	11.4917
2007-11-13	3.2	12.7	19.5	6.4	13.1	55.387	0	1017.4	69	14.4	8.9	2.40833	6.4917
2007-11-14	4.2	15	21.9	10.4	11.5	58.82	0	1018.9	70	13.5	0.9	-1.59167	2.4917
2007-11-15	5.2	14.6	21	9.2	11.8	58.224	0	1020.3	72	13.4	17.9	3.40833	14.4917
2007-11-16	6.2	15.9	21.4	12	9.4	60.065	0	1017.3	63	9.5	-9.1	-2.59167	-6.5083
2007-11-17	7.2	15	21.2	9.9	11.3	58.742	0	1013.9	57	14.4	-2.1	-2.59167	0.4917
2007-11-18	8.2	13.1	18.8	7.9	10.9	56.243	0	1016.3	49	10.9	-1.1	-3.59167	2.4917
2007-11-19	9.2	8.8	14.6	1.9	12.7	50.08	0	1023.1	60	15	-10.1	0.40833	-10.5083
2007-11-20	10.2	12.8	19.3	8.3	11	55.68	0	1019.8	60	11.9	9.9	-1.59167	11.4917
2007-11-21	11.2	9.9	17.4	3.8	13.6	51.62	0	1024.2	60	14.3	-2.1	-3.59167	1.4917
2007-11-22	12.2	9.5	16.2	3.5	12.7	51.011	0	1024.5	61	14.3	3.9	-1.59167	5.4917
2007-11-23	13.2	8.6	15.5	3.3	12.2	49.104	0	1023.6	72	13.6	4.9	3.40833	1.4917
2007-11-24	14.2	10.7	19.1	3.9	15.2	52.259	0	1023.4	73	13.4	-4.1	-2.59167	-1.5083
2007-11-25	15.2	11.7	20.1	5.4	14.7	53.789	0	1023.8	73	13.5	3.9	-1.59167	5.4917
2007-11-26	16.2	13.4	20.2	7.2	13	56.45	0	1018.2	67	7.4	-7.1	0.40833	-7.5083
2007-11-27	17.2	14.2	17	11.9	5.1	57.622	1	1011.2	69	2.9	7.9	0.40833	7.4917
2007-11-28	18.2	14.2	16.2	12	4.2	57.61	2.5	1010.2	75	1.8	-4.1	1.40833	-5.5083
2007-11-29	19.2	14.2	16.7	13	3.7	57.592	0.5	1012.3	84	2.3	-10.1	0.40833	-10.5083
2007-11-30	20.2	13.4	20.2	7.8	12.4	56.46	0	1017	66	13.2	-1.1	1.40833	-2.5083
2007-12-01	21.2	11.7	16.9	8.2	8.7	54.383	0	1019.7	51	13.2	9.5	-2.64516	12.1452
2007-12-02	22.2	10.3	17.4	4	13.4	52.016	0	1019.8	64	12.7	9.5	2.35484	7.1452
2007-12-03	23.2	12.2	17.2	8.1	9.1	54.73	4	1017.3	65	11.8	3.5	2.35484	1.1452
2007-12-04	24.2	9	14.3	4.3	10	50.63	0	1024.4	55	12.9	-2.5	2.35484	-4.8548
2007-12-05	25.2	7.8	13.2	3.2	10	49.142	0	1025.6	53	12.8	7.5	2.35484	5.1452
2007-12-06	26.2	8.3	15.4	1.5	13.9	49.136	0	1021.7	64	12	-1.5	5.35484	-6.8548
2007-12-07	27.2	10.8	16.8	6.1	10.7	52.556	0	1017.1	69	7.4	-7.5	-1.64516	-5.8548
2007-12-08	28.2	8.7	15.4	2.2	13.2	49.883	0	1019.9	61	12	-4.5	-1.64516	-2.8548
2007-12-09	29.2	7.3	14.1	2	12.1	47.128	0	1022.1	72	10.2	-8.5	0.35484	-8.8548
2007-12-10	0.4	9.8	16.1	3.1	13	50.56	0	1021	80	9.8	7.5	-0.64516	8.1452
2007-12-11	1.4	15.3	21.9	11.1	10.8	59.36	19	1014.4	80	10.9	1.5	2.35484	-0.8548
2007-12-12	2.4	15.3	20.1	11.5	8.6	59.324	0.5	1010.5	76	7.2	3.5	-0.64516	4.1452
2007-12-13	3.4	13.2	17	8.6	8.4	56.156	0	1006.9	67	9.4	-8.5	1.35484	-9.8548
2007-12-14	4.4	9.1	14	4	10	50.924	0	1012.2	52	10.7	0.5	1.35484	-0.8548
2007-12-15	5.4	9.6	15.7	2.5	13.2	51.296	0	1016.7	58	12.7	-6.5	0.35484	-6.8548
2007-12-16	6.4	8.5	13.5	4.2	9.3	49.542	0	1021.1	62	12.3	1.5	4.35484	-2.8548
2007-12-17	7.4	9.8	15.5	4.5	11	51.572	0	1019.1	58	6.7	1.5	0.35484	1.1452
2007-12-18	8.4	10.3	16.6	5.1	11.5	52.672	0	1017.2	48	11.2	3.5	0.35484	3.1452
2007-12-19	9.4	8.9	13.1	5.2	7.9	50.495	0	1018.1	55	5.6	-3.5	0.35484	-3.8548
2007-12-20	10.4	7.8	14.6	1.5	13.1	48.152	0	1022.5	68	12.1	4.5	-0.64516	5.1452
2007-12-21	11.4	9.5	16.7	3.3	13.4	50.57	0	1023.9	70	4.4	-4.5	0.35484	-4.8548
2007-12-22	12.4	14.7	16.9	11.8	5.1	58.418	42.5	1012.9	86	2.7	-1.5	1.35484	-2.8548
2007-12-23	13.4	14.3	19.5	11	8.5	57.763	0	1015	77	7.8	-5.5	-0.64516	-4.8548
2007-12-24	14.4	11	14.6	6.8	7.8	53.262	0	1019.8	57	7.2	5.5	2.35484	3.1452
2007-12-25	15.4	12.6	14.9	9.8	5.1	55.4	0	1020.2	60	3	-3.5	-2.64516	-0.8548
2007-12-26	16.4	13.4	15.8	11.9	3.9	56.49	0	1022.9	63	6.4	-1.5	-0.64516	-0.8548
2007-12-27	17.4	14.5	18.1	10.6	7.5	58.071	3	1020.9	71	2.4	-2.5	-0.64516	-1.8548
2007-12-28	18.4	15.8	18.4	13.1	5.3	60.244	12	1010.4	86	3.6	13.5	0.35484	13.1452
2007-12-29	19.4	12.3	15.7	9.1	6.6	55.001	0	1006.6	59	7.9	-2.5	-2.64516	0.1452
2007-12-30	20.4	7.6	11	4.1	6.9	48.536	0	1007.3	58	11.7	-3.5	-0.64516	-2.8548
2007-12-31	21.4	6	10.1	3.4	6.7	46.244	0	1010.3	59	12.5	-9.5	-1.64516	-7.8548
2008-01-01	22.4	4.8	8.3	0.7	7.6	45.152	0	1013.9	53	13.5	3.5323	1.26613	2.2661
2008-01-02	23.4	5.4	10.9	-0.5	11.4	45.77	0	1019.2	55	13.3	2.5323	4.26613	-1.7339
2008-01-03	24.4	6.2	12.4	-0.8	13.2	46.358	0	1021.1	61	13.2	5.5323	-0.73387	6.2661
2008-01-04	25.4	6.5	13.1	0.1	13	45.991	0	1021.8	71	12.8	-10.4677	-1.73387	-8.7339
2008-01-05	26.4	8.7	16.3	2.4	13.9	49.826	0	1019.4	62	12.1	2.5323	1.26613	1.2661
2008-01-06	27.4	8.8	16.9	3.1	13.8	50.08	0	1020.8	60	13.2	-2.4677	1.26613	-3.7339
2008-01-07	28.4	10.7	16	7.3	8.7	52.037	6	1015.4	79	7.7	-0.4677	1.26613	-1.7339
2008-01-08	29.4	11.4	18.2	5.4	12.8	53.72	0	1015.1	60	12.6	3.5323	2.26613	1.2661
2008-01-09	0.6	10.8	16.8	5.5	11.3	52.808	0	1016.7	62	11.9	-14.4677	-0.73387	-13.7339
2008-01-10	1.6	10.1	16	2.9	13.1	51.212	0	1020.9	76	8.6	22.5323	2.26613	20.2661
2008-01-11	2.6	12.8	14.6	11	3.6	55.136	4.5	1016.7	94	1.3	-2.4677	0.26613	-2.7339
2008-01-12	3.6	17.9	23.7	12.9	10.8	63.38	0.5	1009.3	76	11.6	0.5323	0.26613	0.2661
2008-01-13	4.6	11.4	14	9.7	4.3	53.78	0	1019	58	9.3	-0.4677	-0.73387	0.2661
2008-01-14	5.6	7.5	10.4	5.4	5	46.88	0.5	1022.9	80	1.9	-4.4677	1.26613	-5.7339
2008-01-15	6.6	7.7	12.5	1.9	10.6	47.602	0	1024.2	74	8.8	6.5323	0.26613	6.2661
2008-01-16	7.6	9.1	13	5.1	7.9	50.076	0.5	1022.7	68	6.9	4.5323	-1.73387	6.2661
2008-01-17	8.6	5.7	10.6	-0.1	10.7	46.349	0	1025.3	53	14	6.5323	2.26613	4.2661
2008-01-18	9.6	8.3	13	4	9	49.014	0	1024.1	66	11.3	-3.4677	-1.73387	-1.7339
2008-01-19	10.6	7.9	12.6	2.3	10.3	48.365	0	1025.7	67	9.8	-5.4677	-1.73387	-3.7339
2008-01-20	11.6	8.9	10.5	7.3	3.2	48.68	12.5	1018.3	88	1.6	2.5323	2.26613	0.2661
2008-01-21	12.6	9.7	10.9	8.5	2.4	50.071	4.5	1015.7	87	1.5	-9.4677	-0.73387	-8.7339
2008-01-22	13.6	9	9.7	8.2	1.5	48.632	12.5	1018.1	92	1.1	1.5323	0.26613	1.2661
2008-01-23	14.6	10.6	15	7.8	7.2	52.068	0.5	1015	74	8.3	-5.4677	1.26613	-6.7339
2008-01-24	15.6	6.1	10	1.9	8.1	47.462	0	1019.3	46	14.2	-7.4677	-0.73387	-6.7339
2008-01-25	16.6	4.6	10.1	-1.1	11.2	44.788	0	1023.9	54	14.5	9.5323	0.26613	9.2661
2008-01-26	17.6	5	8.5	1.4	7.1	43.914	0	1022.7	69	3.6	-6.4677	-1.73387	-4.7339
2008-01-27	18.6	7.2	10.3	4.7	5.6	47.552	0	1021.5	64	5.7	-5.4677	-0.73387	-4.7339
2008-01-28	19.6	6.7	7.6	5.2	2.4	44.907	27.5	1015.3	89	2	-0.4677	-2.73387	2.2661
2008-01-29	20.6	8.9	10.2	6.9	3.3	49.45	0.5	1010.9	74	3.2	2.5323	1.26613	1.2661
2008-01-30	21.6	8.6	12.5	6.2	6.3	49.974	0	1016	57	12.3	-3.4677	-0.73387	-2.7339
2008-01-31	22.6	6.9	11.5	2.4	9.1	47.87	0	1018.5	54	11.3	-5.4677	-1.73387	-3.7339
2008-02-01	23.6	6.2	11	0	11	46.522	0	1021.1	59	14.6	-4.531	-1.24779	-3.2832
2008-02-02	24.6	6.8	8	5.6	2.4	45.228	19	1016.7	87	2.5	0.469	-0.24779	0.7168
2008-02-03	25.6	8.4	13.7	4.5	9.2	48.92	3.5	1011	70	12.8	-7.531	1.75221	-9.2832
2008-02-04	26.6	6.9	11.4	3.9	7.5	48.32	0	1018	48	16.3	-8.531	-3.24779	-5.2832
2008-02-05	27.6	6.7	11.3	1	10.3	46.909	0	1019.3	63	12.7	11.469	-1.24779	12.7168
2008-02-06	28.6	7.4	12.4	2.7	9.7	48.89	0	1015	49	9.3	-5.531	-1.24779	-4.2832
2008-02-07	29.6	5.3	12.4	-1.5	13.9	46.09	0	1017.2	50	16.5	-6.531	-2.24779	-4.2832
2008-02-08	1	6.1	11.1	1.3	9.8	46.3	0	1020	60	16	-1.531	0.75221	-2.2832
2008-02-09	2	6.2	10.7	0.5	10.2	46.194	0	1017.9	63	5.1	-11.531	-1.24779	-10.2832
2008-02-10	3	6.2	13.6	-1.3	14.9	47.014	0	1018.4	53	16.4	3.469	2.75221	0.7168
2008-02-11	4	7.5	12.5	1.7	10.8	47.432	1.5	1017.5	72	5.8	-3.531	1.75221	-5.2832
2008-02-12	5	7.5	12.9	1	11.9	48.26	4.5	1012.8	60	15.2	6.469	0.75221	5.7168
2008-02-13	6	3.8	9.8	-1.1	10.9	44.67	0	1018.4	45	17.5	-4.531	-4.24779	-0.2832
2008-02-14	7	5.3	11.6	-0.3	11.9	46.818	0	1020	42	17.6	-4.531	1.75221	-6.2832
2008-02-15	8	5.8	11.8	0.6	11.2	47.084	0	1020.2	46	17.9	-5.531	1.75221	-7.2832
2008-02-16	9	5.3	11.7	-1	12.7	46.818	0	1023.4	42	18.4	5.469	2.75221	2.7168
2008-02-17	10	4.8	11.6	-1.6	13.2	45.824	0	1027.6	46	17.8	-1.531	0.75221	-2.2832
2008-02-18	11	3.7	9.8	-3.2	13	42.94	0	1030.4	60	17.8	4.469	-0.24779	4.7168
2008-02-19	12	6.6	14.6	-0.7	15.3	47.468	0	1025.1	54	17.5	-0.531	-1.24779	0.7168
2008-02-20	13	7.3	13.8	1.3	12.5	48.193	0	1022.9	57	18.5	19.469	4.75221	14.7168
2008-02-21	14	7.2	14.6	0	14.6	47.192	0	1023.3	69	17	-5.531	-0.24779	-5.2832
2008-02-22	15	7.4	10.5	4	6.5	46.16	6	1017.8	88	1.5	-3.531	-0.24779	-3.2832
2008-02-23	16	10.7	16	4.2	11.8	53.073	0	1012.4	51	16.6	-3.531	-4.24779	0.7168
2008-02-24	17	4.5	9.3	-0.6	9.9	44.951	0	1022.6	51	17.4	-7.531	0.75221	-8.2832
2008-02-25	18	5.4	10.3	-1	11.3	44.96	0	1025	64	14.7	-3.531	0.75221	-4.2832
2008-02-26	19	9.1	16.8	6.4	10.4	49.599	8.5	1012.9	77	5.4	-3.531	-1.24779	-2.2832
2008-02-27	20	7.2	12.6	3.7	8.9	48.992	0	1016.2	44	20.4	-3.531	-1.24779	-2.2832
2008-02-28	21	7.2	13.2	0.5	12.7	47.984	0	1017.4	58	19.9	-1.531	0.75221	-2.2832
2008-02-29	22	9.3	14.9	2.5	12.4	50.831	0	1010.3	59	14.6	-1.531	1.75221	-3.2832
2008-03-01	23	11.4	17.1	6.6	10.5	54.26	0	1012.8	42	20.4	13.9758	3.30645	10.6694
2008-03-02	24	11	18	4.1	13.9	53.568	0	1015.7	48	18.5	4.9758	0.30645	4.6694
2008-03-03	25	10.3	15	6.5	8.5	52.303	0.5	1010.8	57	16.5	13.9758	1.30645	12.6694
2008-03-04	26	7.8	12.4	4	8.4	49.208	0	1012.3	52	20	-5.0242	-0.69355	-4.3306
2008-03-05	27	6.3	12.3	0.6	11.7	46.661	0	1021.2	59	19.3	1.9758	-1.69355	3.6694
2008-03-06	28	7.8	14.8	0.9	13.9	49.142	0	1022.6	53	20.9	9.9758	-0.69355	10.6694
2008-03-07	29	10.6	17.7	4.6	13.1	52.828	0	1020.4	54	19.7	0.9758	2.30645	-1.3306
2008-03-08	0.4	8.1	13.5	1.9	11.6	48.974	0	1024.3	62	20.7	5.9758	-0.69355	6.6694
2008-03-09	1.4	8.7	11.5	4.9	6.6	48.458	7	1020.1	86	3.6	-17.0242	-3.69355	-13.3306
2008-03-10	2.4	14.4	21.1	9.6	11.5	57.92	0	1015.9	51	21	22.9758	-2.69355	25.6694
2008-03-11	3.4	11.9	18.2	4.9	13.3	54.27	0	1018.7	66	19.3	4.9758	-0.69355	5.6694
2008-03-12	4.4	12.7	19.4	5.8	13.6	55.319	0	1020	73	20.4	3.9758	-0.69355	4.6694
2008-03-13	5.4	14.1	20.6	7.7	12.9	57.455	0	1019	75	17.1	12.9758	3.30645	9.6694
2008-03-14	6.4	15	20.3	11.8	8.5	58.88	3	1014.3	80	7.3	-4.0242	-0.69355	-3.3306
2008-03-15	7.4	13.2	17.4	8.9	8.5	56.228	0	1016.3	61	20.6	6.9758	-2.69355	9.6694
2008-03-16	8.4	13.2	21	7.3	13.7	56.06	0	1014.5	75	16.7	-0.0242	-0.69355	0.6694
2008-03-17	9.4	13.7	19.4	9.8	9.6	56.835	0	1014.2	75	17.7	-0.0242	0.30645	-0.3306
2008-03-18	10.4	14.6	18.2	10.7	7.5	58.24	8	1014.3	80	7	-8.0242	1.30645	-9.3306
2008-03-19	11.4	15.7	20.3	12.5	7.8	60.104	43	1003.6	88	4.7	-7.0242	0.30645	-7.3306
2008-03-20	12.4	14.1	20.6	8.8	11.8	57.497	0	1010.3	61	21.1	17.9758	2.30645	15.6694
2008-03-21	13.4	11.9	19.7	4.5	15.2	54.345	0	1015.9	63	23.9	-9.0242	-0.69355	-8.3306
2008-03-22	14.4	12.9	18.6	5.6	13	55.64	0	1016.2	72	17.1	-3.0242	-0.69355	-2.3306
2008-03-23	15.4	14.8	17.1	12.6	4.5	58.592	31.5	1009.6	88	2.3	-7.0242	0.30645	-7.3306
2008-03-24	16.4	14	19.7	9.1	10.6	57.372	0	1010.5	57	23	-12.0242	-2.69355	-9.3306
2008-03-25	17.4	14.5	21.6	7.5	14.1	58.051	0	1010.9	51	22.8	5.9758	-1.69355	7.6694
2008-03-26	18.4	12.7	17.9	7.3	10.6	55.829	0	1010.3	43	23.4	-4.0242	-1.69355	-2.3306
2008-03-27	19.4	8.8	14.7	3.2	11.5	49.408	5	1012.2	72	13.3	-16.0242	-2.69355	-13.3306
2008-03-28	20.4	12.3	19.6	6.4	13.2	54.938	0	1014.9	62	23.4	-6.0242	4.30645	-10.3306
2008-03-29	21.4	11.9	16	7	9	54.37	0	1019.4	62	21.6	-11.0242	0.30645	-11.3306
2008-03-30	22.4	12.2	14.2	10.9	3.3	54.18	31	1007.7	90	2	-3.0242	1.30645	-4.3306
2008-03-31	23.4	13	18.7	8.2	10.5	56.03	0	1007.8	55	24.6	-11.0242	-4.69355	-6.3306
2008-04-01	24.4	12.2	19.3	5.7	13.6	54.994	0	1015.1	53	23.2	-1.225	2.11667	-3.3417
2008-04-02	25.4	13.3	18.5	8.2	10.3	56.468	0	1013.8	52	13.8	0.775	-1.88333	2.6583
2008-04-03	26.4	14.1	21	9.4	11.6	57.515	0	1012.5	55	23.4	9.775	4.11667	5.6583
2008-04-04	27.4	13.7	19.9	8.6	11.3	57.059	0	1016.4	43	18.1	-1.225	-2.88333	1.6583
2008-04-05	28.4	11.7	16.7	5.9	10.8	54.086	0	1019.5	62	7.4	1.775	0.11667	1.6583
2008-04-06	29.4	12.4	15	8.9	6.1	54.58	10	1015.6	87	2.2	-0.225	1.11667	-1.3417
2008-04-07	1	16.1	23.6	13.2	10.4	60.708	14	1006.1	84	14.2	-5.225	-0.88333	-4.3417
2008-04-08	2	15.4	20.1	9.5	10.6	59.38	0	1009.7	66	24.5	-3.225	-1.88333	-1.3417
2008-04-09	3	14.1	16.5	10.4	6.1	57.416	43.5	1006.8	88	2.7	-6.225	-3.88333	-2.3417
2008-04-10	4	16.9	20.6	14.8	5.8	61.795	0.5	999	75	12.9	15.775	1.11667	14.6583
2008-04-11	5	16	20.6	11.3	9.3	60.304	0	1009.6	69	22	0.775	4.11667	-3.3417
2008-04-12	6	15.9	19.6	12.1	7.5	60.215	0	1014.4	73	11.4	-8.225	-1.88333	-6.3417
2008-04-13	7	14.6	17.1	12.7	4.4	58.256	4	1012.8	88	2.9	-1.225	-0.88333	-0.3417
2008-04-14	8	16.9	20.9	14.3	6.6	61.795	0	1011.8	75	21.9	-0.225	3.11667	-3.3417
2008-04-15	9	17.6	21.4	12.2	9.2	62.752	0	1015.4	71	21.8	3.775	1.11667	2.6583
2008-04-16	10	16.2	19	15	4	60.926	22.5	1014.3	87	3.1	-0.225	-1.88333	1.6583
2008-04-17	11	18.4	21.6	15.3	6.3	64.4	0.5	1007.7	82	6.5	-6.225	0.11667	-6.3417
2008-04-18	12	18	23.6	12.5	11.1	62.816	0	1010.1	56	22.7	-2.225	-0.88333	-1.3417
2008-04-19	13	16.8	21.6	9.8	11.8	61.184	0	1013.6	56	25.8	-17.225	-0.88333	-16.3417
2008-04-20	14	15.1	19.3	10.1	9.2	58.97	0	1015.4	70	23.7	7.775	-0.88333	8.6583
2008-04-21	15	17.2	22.6	10.7	11.9	62.204	0	1016.2	73	23.8	5.775	1.11667	4.6583
2008-04-22	16	19.3	23.8	15.5	8.3	65.515	0	1015.1	75	16.1	-5.225	-3.88333	-1.3417
2008-04-23	17	18.5	22.2	15.2	7	64.726	23	1011.2	86	7	3.775	3.11667	0.6583
2008-04-24	18	16.3	22.3	11.3	11	60.58	3.5	1008.6	60	26.2	-10.225	-2.88333	-7.3417
2008-04-25	19	13.9	19.3	7.3	12	57.26	0	1014.1	52	24.1	4.775	-1.88333	6.6583
2008-04-26	20	16	23.6	8.2	15.4	60.064	0	1011.2	54	24.7	1.775	2.11667	-0.3417
2008-04-27	21	16.3	21.2	11.3	9.9	60.542	0	1012.8	58	21.7	-9.225	-1.88333	-7.3417
2008-04-28	22	15.8	19.5	12	7.5	59.992	0	1015.7	68	12.2	0.775	-1.88333	2.6583
2008-04-29	23	18.2	23.1	11	12.1	63.848	0	1017	76	25.4	-8.225	-2.88333	-5.3417
2008-04-30	24	19.3	23.4	13.9	9.5	65.417	0	1015.8	73	25.8	4.775	1.11667	3.6583
2008-05-01	25	18.5	20.2	17	3.2	64.808	26	1010.6	88	4.6	20.5242	7.31452	13.2097
2008-05-02	26	19.7	24.3	16.6	7.7	66.241	0.5	1006.9	77	15.8	7.5242	-0.68548	8.2097
2008-05-03	27	21.9	27.9	16.1	11.8	68.72	0	1007.6	64	27.2	-1.4758	-1.68548	0.2097
2008-05-04	28	21.3	25.5	15.4	10.1	68.822	0	1007.2	78	24	-6.4758	-4.68548	-1.7903
2008-05-05	29	20.5	25.3	18.2	7.1	67.741	5	1003	81	10	9.5242	3.31452	6.2097
2008-05-06	0.6	18.1	22.6	13.6	9	63.211	0	1011	63	19.2	0.5242	0.31452	0.2097
2008-05-07	1.6	19.1	24.9	12.7	12.2	64.594	0	1010.3	62	27.6	7.5242	-1.68548	9.2097
2008-05-08	2.6	19.9	24.9	13.6	11.3	66.225	0	1007.5	71	24.5	14.5242	4.31452	10.2097
2008-05-09	3.6	19.5	24	16	8	65.825	5	1007.8	75	12.2	2.5242	1.31452	1.2097
2008-05-10	4.6	15.5	16.8	14.9	1.9	59.746	20.5	1007	86	4.3	2.5242	1.31452	1.2097
2008-05-11	5.6	17.2	20.4	14.6	5.8	62.148	0	1010.6	71	23.2	-3.4758	-1.68548	-1.7903
2008-05-12	6.6	17.8	19.1	15.6	3.5	63.088	0	1010.4	72	5.7	13.5242	5.31452	8.2097
2008-05-13	7.6	18.8	25.1	14.7	10.4	64.212	2.5	1010.6	63	21.4	9.5242	-0.68548	10.2097
2008-05-14	8.6	18	24.4	11.7	12.7	62.852	0	1013.3	57	24.7	1.5242	2.31452	-0.7903
2008-05-15	9.6	17.6	22.4	11.6	10.8	62.752	0	1014.8	71	26.5	2.5242	-0.68548	3.2097
2008-05-16	10.6	18.7	23.2	13.5	9.7	64.499	0	1011.3	73	26.1	5.5242	-2.68548	8.2097
2008-05-17	11.6	19.7	24	14.1	9.9	66.029	0	1009.7	73	24.7	-0.4758	1.31452	-1.7903
2008-05-18	12.6	20.4	24.6	14.5	10.1	67.16	0	1010.7	74	25	8.5242	5.31452	3.2097
2008-05-19	13.6	20.4	22.5	17.9	4.6	67.82	21.5	1006.4	85	6.5	-8.4758	-2.68548	-5.7903
2008-05-20	14.6	18.7	23.7	14.4	9.3	64.069	0	1004.9	63	27.1	18.5242	3.31452	15.2097
2008-05-21	15.6	18.9	23.5	13.1	10.4	64.805	0	1012	73	23.9	1.5242	3.31452	-1.7903
2008-05-22	16.6	19.8	25.4	13.7	11.7	65.912	0	1014.2	68	23	16.5242	8.31452	8.2097
2008-05-23	17.6	19.9	23.3	16.5	6.8	66.83	0	1012.8	82	9.1	-0.4758	4.31452	-4.7903
2008-05-24	18.6	21.2	23.4	19.8	3.6	69.684	45	1005.4	93	4	3.5242	1.31452	2.2097
2008-05-25	19.6	22.7	25.5	21.2	4.3	71.532	4	1003.4	84	19.4	9.5242	0.31452	9.2097
2008-05-26	20.6	22.7	27.9	18.7	9.2	71.034	0	1006.4	78	26.6	-5.4758	-1.68548	-3.7903
2008-05-27	21.6	22.5	27.8	17.5	10.3	69.827	0	1007.4	67	27.4	9.5242	0.31452	9.2097
2008-05-28	22.6	20.6	24.5	16.7	7.8	68.336	42.5	1003.8	88	8	-10.4758	-1.68548	-8.7903
2008-05-29	23.6	23.7	27.4	21.1	6.3	73.265	70.5	999	85	15.7	-6.4758	-2.68548	-3.7903
2008-05-30	24.6	22.5	25.5	20.9	4.6	71.285	10	1003.9	85	11.6	3.5242	-0.68548	4.2097
2008-05-31	25.6	22	25.3	18.8	6.5	70.08	0	1005.6	80	22.9	-10.4758	-1.68548	-8.7903
2008-06-01	26.6	21	25.2	16.3	8.9	68.348	5.5	1010.9	78	18	5.7167	3.575	2.1417
2008-06-02	27.6	20.1	22.3	18.6	3.7	67.439	72	1010.1	87	3.3	5.7167	1.575	4.1417
2008-06-03	28.6	18.8	20.9	17.3	3.6	65.312	23	1008.9	88	7.6	-1.2833	-2.425	1.1417
2008-06-04	0.3	20.4	24	18.7	5.3	68.18	30.5	1008.8	91	8	2.7167	3.575	-0.8583
2008-06-05	1.3	23.3	28.6	18.9	9.7	70.914	2.5	1004.9	66	27.9	1.7167	1.575	0.1417
2008-06-06	2.3	22.3	27.6	18	9.6	69.217	0	1009.4	63	20	0.7167	-1.425	2.1417
2008-06-07	3.3	19.7	21.7	17.8	3.9	66.347	2	1010.2	79	3.7	-1.2833	-1.425	0.1417
2008-06-08	4.3	20.6	25.9	17.6	8.3	68.398	6.5	1010.1	89	8.6	-3.2833	-1.425	-1.8583
2008-06-09	5.3	22.9	27.1	18.3	8.8	71.265	0	1009.2	77	21.4	-15.2833	-2.425	-12.8583
2008-06-10	6.3	21.4	23.6	20.2	3.4	69.82	76	1007.9	90	3.8	14.7167	1.575	13.1417
2008-06-11	7.3	21.5	23.8	20	3.8	70.132	87	1003.6	92	2.6	-5.2833	-2.425	-2.8583
2008-06-12	8.3	21.2	24.8	18.6	6.2	69.072	3.5	1002.9	84	9.1	7.7167	1.575	6.1417
2008-06-13	9.3	22.2	27	17.7	9.3	70.244	0	1009.6	78	24.7	9.7167	-1.425	11.1417
2008-06-14	10.3	20.9	25.7	16.9	8.8	68.385	2.5	1012.4	81	10.9	-10.2833	1.575	-11.8583
2008-06-15	11.3	18.2	20.1	16.3	3.8	64.494	108.5	1010.3	93	2.7	5.7167	0.575	5.1417
2008-06-16	12.3	20.3	22.4	18.2	4.2	68.245	43	1011.1	95	2.7	8.7167	0.575	8.1417
2008-06-17	13.3	22.8	24.5	21.3	3.2	71.864	18	1013.5	86	8.9	3.7167	0.575	3.1417
2008-06-18	14.3	24	27.7	20	7.7	73.856	0	1014.4	86	18.4	-2.2833	-2.425	0.1417
2008-06-19	15.3	25.3	29.8	22.3	7.5	76.014	9	1010.6	86	9.9	-2.2833	1.575	-3.8583
2008-06-20	16.3	25.6	31.2	23.5	7.7	76.4	21.5	1006.7	85	8.9	8.7167	-0.425	9.1417
2008-06-21	17.3	25.2	28.7	22.8	5.9	75.848	42	1001.6	86	7.5	-3.2833	0.575	-3.8583
2008-06-22	18.3	25.5	28.4	22.8	5.6	76.013	110.5	996.6	83	10.8	0.7167	0.575	0.1417
2008-06-23	19.3	24.1	27	22.6	4.4	73.246	0	1000.6	78	18.9	-9.2833	-2.425	-6.8583
2008-06-24	20.3	21.5	23.2	20	3.2	70.132	36.5	1003.5	92	3.3	-4.2833	0.575	-4.8583
2008-06-25	21.3	22.5	24.3	21.3	3	71.933	4.5	1002.2	93	4.02	15.7167	-1.425	17.1417
2008-06-26	22.3	23.7	26.8	21.6	5.2	73.265	0	1004.7	85	14.03	4.7167	-0.425	5.1417
2008-06-27	23.3	23.6	26.6	21.4	5.2	72.916	0	1008.2	83	15.88	-8.2833	-0.425	-7.8583
2008-06-28	24.3	23.1	26.1	21	5.1	72.971	9.5	1008.4	93	5.21	3.7167	-1.425	5.1417
2008-06-29	25.3	26.1	30.5	22.8	7.7	76.523	8.5	1004.1	79	16.41	-6.2833	0.575	-6.8583
2008-06-30	26.3	25.1	28.2	22.1	6.1	74.077	0	1007.2	71	26.15	-3.2833	-3.425	0.1417
2008-07-01	27.3	24.8	28.1	22.3	5.8	74.456	0	1010.1	79	21.14	2.3871	2.19355	0.1935
2008-07-02	28.3	26.1	31.1	23.3	7.8	76.991	0	1007.7	83	18.13	8.3871	1.19355	7.1935
2008-07-03	0	28.7	33.7	23.2	10.5	79.37	0	1007.3	70	23.94	-6.6129	-0.80645	-5.8065
2008-07-04	1	28.9	34	25.1	8.9	79.815	0	1007.7	71	23.66	-2.6129	1.19355	-3.8065
2008-07-05	2	29.2	33.6	24.2	9.4	79.972	1	1008	69	20.22	3.3871	1.19355	2.1935
2008-07-06	3	29.3	35.3	25.7	9.6	80.27	0	1008.4	70	22.24	-9.6129	-2.80645	-6.8065
2008-07-07	4	27.5	30.8	24.3	6.5	78.225	0	1009.9	75	25.85	-0.6129	-0.80645	0.1935
2008-07-08	5	28.5	32.5	24.9	7.6	79.352	0	1009.2	72	26.07	0.3871	1.19355	-0.8065
2008-07-09	6	27	31.9	23.7	8.2	77.198	0	1007.9	73	27.6	-11.6129	-2.80645	-8.8065
2008-07-10	7	25.7	29.6	21.5	8.1	75.661	0	1007.1	77	23.82	17.3871	4.19355	13.1935
2008-07-11	8	26	29.7	21.8	7.9	76.016	0	1005.9	76	26.76	-2.6129	-2.80645	0.1935
2008-07-12	9	26.6	30.7	23.1	7.6	77.074	0	1006	77	17.47	9.3871	3.19355	6.1935
2008-07-13	10	27.3	31.8	23.2	8.6	77.657	0	1007.5	73	26.49	-2.6129	0.19355	-2.8065
2008-07-14	11	27.2	31.3	23.7	7.6	77.888	0	1009.2	76	26.41	-3.6129	1.19355	-4.8065
2008-07-15	12	26.4	30.6	22	8.6	76.64	0	1008.1	76	27.65	10.3871	2.19355	8.1935
2008-07-16	13	25.8	30.1	21.5	8.6	76.388	5	1006.3	82	16.18	1.3871	-0.80645	2.1935
2008-07-17	14	26.1	29	24.6	4.4	77.81	20.5	1004.3	90	7.91	-5.6129	-2.80645	-2.8065
2008-07-18	15	28.8	34.3	24.7	9.6	80.672	0	1007	78	19.1	-1.6129	1.19355	-2.8065
2008-07-19	16	30.3	35.4	26.5	8.9	81.77	0	1007.8	70	25.22	-9.6129	0.19355	-9.8065
2008-07-20	17	30	35.8	25.3	10.5	81.476	0	1006.8	71	26.55	9.3871	0.19355	9.1935
2008-07-21	18	29.1	32.9	25.2	7.7	80.705	0	1004.9	75	25.67	2.3871	-0.80645	3.1935
2008-07-22	19	28.5	31.6	26.5	5.1	80.48	0	1005.5	80	26.62	-5.6129	-2.80645	-2.8065
2008-07-23	20	28.2	31.5	24.5	7	79.448	0	1006.8	76	27.61	-1.6129	1.19355	-2.8065
2008-07-24	21	28.2	31.8	23.9	7.9	79.31	0	1006	75	27.81	-5.6129	-0.80645	-4.8065
2008-07-25	22	28.6	32	24.9	7.1	80.356	0	1004.7	78	27.7	6.3871	-1.80645	8.1935
2008-07-26	23	28.2	31.3	25.1	6.2	80.414	3	1007	83	18.46	6.3871	-1.80645	8.1935
2008-07-27	24	28.8	32.3	25.3	7	80.816	0	1010.5	79	24.53	-0.6129	-2.80645	2.1935
2008-07-28	25	29.6	33.9	24.9	9	81.024	0	1011	72	25.06	8.3871	-0.80645	9.1935
2008-07-29	26	29.6	32.4	26	6.4	80.72	0	1009.9	70	25.4	-2.6129	-1.80645	-0.8065
2008-07-30	27	28.3	33.9	24.6	9.3	79.465	1.5	1009.9	75	20.17	-1.6129	-1.80645	0.1935
2008-07-31	28	28.1	33.6	23.3	10.3	79.018	0	1011.8	74	26.15	-13.6129	-2.80645	-10.8065
2008-08-01	29	28.9	34.2	24.9	9.3	80.54	0	1010.2	76	23.95	-4.7742	-1.67742	-3.0968
2008-08-02	0.7	31.2	37	26	11	81.608	0	1006.5	61	25.98	0.2258	-0.67742	0.9032
2008-08-03	1.7	31.1	37	26.7	10.3	81.133	0	1005.7	59	27.18	-8.7742	-2.67742	-6.0968
2008-08-04	2.7	29.9	35.2	26	9.2	80.24	0	1007.6	64	26.28	-11.7742	-3.67742	-8.0968
2008-08-05	3.7	28.8	33.4	25.7	7.7	80.096	0	1007.7	74	22.22	10.2258	-0.67742	10.9032
2008-08-06	4.7	28.4	32.6	24.5	8.1	80.04	20	1006.6	78	21.85	-7.7742	0.32258	-8.0968
2008-08-07	5.7	25.6	27.4	24.3	3.1	76.96	34.5	1006.2	90	4.92	-9.7742	-2.67742	-7.0968
2008-08-08	6.7	25.6	29.2	23.9	5.3	76.96	76	1006.7	90	10.12	-1.7742	-0.67742	-1.0968
2008-08-09	7.7	27	30.5	25.2	5.3	78.836	1.5	1006	86	12.48	-8.7742	-0.67742	-8.0968
2008-08-10	8.7	26.9	29	25.5	3.5	78.92	19.5	1006.9	88	10.57	7.2258	-0.67742	7.9032
2008-08-11	9.7	27.9	31	25.2	5.8	80.195	8	1008.5	85	21.38	1.2258	-2.67742	3.9032
2008-08-12	10.7	27.3	31.4	25.1	6.3	79.334	11	1008.1	86	16.97	3.2258	-1.67742	4.9032
2008-08-13	11.7	27.4	31.3	24.7	6.6	79.63	16	1007.1	87	17.2	2.2258	-2.67742	4.9032
2008-08-14	12.7	27.7	31.6	24.3	7.3	79.333	0	1004.5	81	23.97	5.2258	4.32258	0.9032
2008-08-15	13.7	28.2	32.4	24.1	8.3	79.724	0	1000.4	78	25.17	19.2258	3.32258	15.9032
2008-08-16	14.7	29.3	35.3	24.9	10.4	80.568	4	1001.6	72	21.31	-4.7742	-2.67742	-2.0968
2008-08-17	15.7	27.7	32.1	25.2	6.9	79.599	11	1006.2	83	12.66	11.2258	0.32258	10.9032
2008-08-18	16.7	29.8	33.8	26.7	7.1	81.482	1	1008	73	20.56	0.2258	-0.67742	0.9032
2008-08-19	17.7	29.7	34.3	25.9	8.4	81.023	1	1005.9	71	20.72	-2.7742	-0.67742	-2.0968
2008-08-20	18.7	28.1	32.8	25.2	7.6	78.47	0	1004.7	70	17.57	8.2258	1.32258	6.9032
2008-08-21	19.7	25.5	29.1	23.1	6	75.458	2.5	1006.7	78	18.22	-3.7742	-2.67742	-1.0968
2008-08-22	20.7	24.3	27.3	22.2	5.1	74.849	11	1005.7	91	6.93	-2.7742	-0.67742	-2.0968
2008-08-23	21.7	26.4	31.2	24.1	7.1	77.84	39.5	1003	86	10.57	-2.7742	-2.67742	-0.0968
2008-08-24	22.7	26.4	30.4	23.6	6.8	77	0	1005.7	79	17.76	4.2258	2.32258	1.9032
2008-08-25	23.7	25.5	28.9	22	6.9	75.014	0	1007.8	74	24.81	0.2258	-1.67742	1.9032
2008-08-26	24.7	25.3	28.9	21.1	7.8	74.706	0	1006.7	74	22.91	2.2258	-2.67742	4.9032
2008-08-27	25.7	25.5	28.7	23.1	5.6	76.79	154	1003.8	90	6.9	-4.7742	-2.67742	-2.0968
2008-08-28	26.7	26.2	29.6	24	5.6	77.036	4.5	1004.8	82	15.24	-4.7742	1.32258	-6.0968
2008-08-29	27.7	26.2	28.4	24	4.4	77.154	2.5	1006.4	83	10.03	-2.7742	-2.67742	-0.0968
2008-08-30	28.7	23.9	27	21.9	5.1	73.88	42	1005.2	88	6.34	-7.7742	1.32258	-9.0968
2008-08-31	0.3	24.7	29.2	22.5	6.7	75.43	34.5	1004	90	10.37	-3.7742	4.32258	-8.0968
2008-09-01	1.3	26.4	30.4	22.8	7.6	77.6	0	1003.3	84	21.02	10.6	2.35	8.25
2008-09-02	2.3	27.3	32.7	23.3	9.4	77.528	0	1001.9	72	22.29	-1.4	-1.65	0.25
2008-09-03	3.3	26.3	29.9	23.3	6.6	76.127	0	1004	73	21.83	7.6	0.35	7.25
2008-09-04	4.3	25.7	29	23	6	75.887	0	1006.8	79	14.32	-11.4	-1.65	-9.75
2008-09-05	5.3	25.7	29.6	22.6	7	76.226	6	1009.8	82	14.15	6.6	1.35	5.25
2008-09-06	6.3	26.4	30	23.3	6.7	77.12	0	1012.7	80	19.58	-3.4	2.35	-5.75
2008-09-07	7.3	26.8	30.5	23.5	7	77.76	0	1012.5	80	21.26	6.6	6.35	0.25
2008-09-08	8.3	26.8	30.6	24.3	6.3	77.512	0	1011.1	78	18.47	3.6	1.35	2.25
2008-09-09	9.3	25	29.1	21.6	7.5	74.562	0	1013.1	77	18.07	8.6	1.35	7.25
2008-09-10	10.3	23.8	26.8	21	5.8	73.618	13	1013.4	87	5.6	9.6	4.35	5.25
2008-09-11	11.3	25.1	28.7	21.5	7.2	74.612	0.5	1010.9	76	22.17	-1.4	-2.65	1.25
2008-09-12	12.3	24.5	29.3	19.5	9.8	73.575	0	1009	75	22.49	5.6	-2.65	8.25
2008-09-13	13.3	24.2	27.9	21.9	6	74.09	2.5	1011.9	85	8.66	-4.4	-2.65	-1.75
2008-09-14	14.3	24.3	26.6	22.3	4.3	74.651	2	1013.5	89	5.67	-3.4	3.35	-6.75
2008-09-15	15.3	22.7	23.9	21.9	2	72.362	63	1010	94	1.18	5.6	-0.65	6.25
2008-09-16	16.3	24.3	27	22.5	4.5	74.453	1.5	1007.6	87	6.73	-3.4	-3.65	0.25
2008-09-17	17.3	24.3	27.3	22.8	4.5	74.948	31.5	1009.3	92	5.63	-2.4	-1.65	-0.75
2008-09-18	18.3	24.3	25.8	22.3	3.5	75.146	280.5	1005	94	0.55	2.6	1.35	1.25
2008-09-19	19.3	26.6	30.8	23.5	7.3	77.562	3.5	1005.2	81	17.2	-2.4	-2.65	0.25
2008-09-20	20.3	26.1	30.1	22.4	7.7	77.225	0	1007.9	85	18.98	4.6	1.35	3.25
2008-09-21	21.3	25.5	31.3	22.1	9.2	75.68	2.5	1006.8	80	15.29	1.6	-2.65	4.25
2008-09-22	22.3	24.3	27.9	20.1	7.8	74.057	0	1008.3	83	21.24	-2.4	0.35	-2.75
2008-09-23	23.3	25.9	31.6	21.6	10	76.205	0	1009.9	79	14.75	10.6	2.35	8.25
2008-09-24	24.3	26.1	29.3	23.3	6	76.757	1.5	1012	81	14.5	5.6	-1.65	7.25
2008-09-25	25.3	27.2	32.5	22.8	9.7	78.272	0	1009.5	79	17.42	-4.4	-0.65	-3.75
2008-09-26	26.3	25.6	29.8	21.5	8.3	75.728	7.5	1007.8	79	10.51	-0.4	2.35	-2.75
2008-09-27	27.3	21.5	24.8	18.6	6.2	68.073	0	1014.7	63	20.73	-5.4	0.35	-5.75
2008-09-28	28.3	19.2	20.4	17.9	2.5	66.08	27	1015.5	90	2.82	4.6	1.35	3.25
2008-09-29	29.3	20.3	21	19.8	1.2	68.186	57	1013.5	94	1.61	-6.4	-2.65	-3.75
2008-09-30	0.8	21.5	23	19.9	3.1	70.345	54	1010.4	95	2.71	-10.4	-2.65	-7.75
2008-10-01	1.8	23	28	18	10	71.422	82.5	1005.8	77	17.81	11.6694	-1.08871	12.7581
2008-10-02	2.8	20.3	25.1	16.2	8.9	67.065	0	1012.9	75	20.09	7.6694	0.91129	6.7581
2008-10-03	3.8	20.9	25.2	16.2	9	68.385	0	1013.5	81	10.74	2.6694	-2.08871	4.7581
2008-10-04	4.8	22.2	25.3	19.2	6.1	70.634	21	1011.8	83	7.4	-0.3306	1.91129	-2.2419
2008-10-05	5.8	21.2	23.2	20	3.2	69.616	18.5	1009	92	4.86	10.6694	0.91129	9.7581
2008-10-06	6.8	22.5	25.6	20.2	5.4	71.366	2	1009	86	12.73	6.6694	0.91129	5.7581
2008-10-07	7.8	21.1	22.8	19.1	3.7	69.176	2	1013.5	88	5.13	-0.3306	-2.08871	1.7581
2008-10-08	8.8	21.3	25.4	17.1	8.3	69.098	0	1016.4	82	19.08	13.6694	1.91129	11.7581
2008-10-09	9.8	21.9	27	17.1	9.9	70.07	0	1019.4	82	16.21	-1.3306	-1.08871	-0.2419
2008-10-10	10.8	22.3	24.3	19.9	4.4	71.271	4	1016.5	89	5.38	12.6694	-0.08871	12.7581
2008-10-11	11.8	23	26.6	20.4	6.2	71.25	6.5	1012.5	75	16.05	-6.3306	1.91129	-8.2419
2008-10-12	12.8	20.7	24.1	18.1	6	67.307	0	1014.2	69	18.22	4.6694	0.91129	3.7581
2008-10-13	13.8	20.5	23.8	17.4	6.4	67.68	0	1015.4	80	12.2	0.6694	-2.08871	2.7581
2008-10-14	14.8	19.7	21.6	17.2	4.4	67.036	17	1016.3	92	3.25	4.6694	0.91129	3.7581
2008-10-15	15.8	18.9	24.7	14.8	9.9	65.03	0	1019.3	78	19.48	7.6694	2.91129	4.7581
2008-10-16	16.8	19.1	25.6	12.6	13	64.97	0	1020.7	70	18.81	2.6694	1.91129	0.7581
2008-10-17	17.8	20.3	25.4	14.6	10.8	67.124	1	1020	76	12.77	-8.3306	0.91129	-9.2419
2008-10-18	18.8	22.3	25.6	19.8	5.8	70.165	0.5	1020.2	75	16.19	-2.3306	-0.08871	-2.2419
2008-10-19	19.8	20.4	25.6	16.1	9.5	67.58	2.5	1017.5	81	10.47	-2.3306	-1.08871	-1.2419
2008-10-20	20.8	21.4	26.1	17.7	8.4	69.33	0	1015.6	83	16.84	6.6694	2.91129	3.7581
2008-10-21	21.8	21	25.6	16.1	9.5	68.414	0	1017.5	79	16.26	5.6694	2.91129	2.7581
2008-10-22	22.8	21.7	26.3	18.4	7.9	69.673	15.5	1016	81	11.95	0.6694	-1.08871	1.7581
2008-10-23	23.8	21	22.5	19.5	3	69.404	27	1012.9	94	2.68	-1.3306	3.91129	-5.2419
2008-10-24	24.8	22	26.3	17	9.3	69.852	0	1015	77	9.72	-8.3306	-2.08871	-6.2419
2008-10-25	25.8	18.6	23	14.5	8.5	64.388	0	1018.1	74	11.95	5.6694	-1.08871	6.7581
2008-10-26	26.8	17	18.6	15.5	3.1	61.976	1	1016.2	76	2.39	-8.3306	-1.08871	-7.2419
2008-10-27	27.8	17.6	22.7	13.2	9.5	62.528	0	1015.3	64	12.3	1.6694	-1.08871	2.7581
2008-10-28	28.8	16.3	22.6	11.2	11.4	60.656	0	1014.1	64	16.38	2.6694	1.91129	0.7581
2008-10-29	0.2	17.6	24.1	12.8	11.3	62.4	0	1013.5	60	14.22	1.6694	-0.08871	1.7581
2008-10-30	1.2	16.3	20.7	13.2	7.5	60.789	0	1018.4	71	9.18	1.6694	0.91129	0.7581
2008-10-31	2.2	13.7	15.1	12.2	2.9	56.737	16.5	1017.7	89	2.2	-7.3306	-3.08871	-4.2419
2008-11-01	3.2	17.8	23.6	12.6	11	63.054	0	1015.5	71	13.47	5.9	3.40833	2.4917
2008-11-02	4.2	18.1	20.2	16.2	4	63.396	0	1015.4	68	5.27	9.9	-0.59167	10.4917
2008-11-03	5.2	17.5	19.7	15.1	4.6	63.004	1	1015.3	84	3.93	2.9	0.40833	2.4917
2008-11-04	6.2	18	23.4	12.7	10.7	63.212	0	1017.9	67	10.52	-3.1	0.40833	-3.5083
2008-11-05	7.2	16.2	21.9	10.4	11.5	60.818	0	1019.9	81	13.78	0.9	-1.59167	2.4917
2008-11-06	8.2	18.9	23.6	14.9	8.7	65.345	0.5	1016.3	85	7.85	3.9	2.40833	1.4917
2008-11-07	9.2	21.7	26.8	18.6	8.2	69.673	0.5	1012.5	81	11.35	-1.1	-1.59167	0.4917
2008-11-08	10.2	17.2	19.6	15.9	3.7	62.596	30.5	1012.9	87	2.95	-3.1	-0.59167	-2.5083
2008-11-09	11.2	14.1	16.1	13.2	2.9	57.431	18	1015.3	83	1.66	-7.1	1.40833	-8.5083
2008-11-10	12.2	13.9	16.6	11.5	5.1	57.175	0	1019	69	5.94	1.9	-1.59167	3.4917
2008-11-11	13.2	13.7	16.3	10.7	5.6	56.905	0	1019.1	65	4.83	12.9	0.40833	12.4917
2008-11-12	14.2	14.6	20.5	9.1	11.4	58.224	0	1017.6	72	15.21	6.9	1.40833	5.4917
2008-11-13	15.2	13.9	21.5	8	13.5	57.13	0	1020	78	15	-2.1	-0.59167	-1.5083
2008-11-14	16.2	16.2	22.4	10.5	11.9	60.836	0	1019.4	82	14.05	-7.1	-2.59167	-4.5083
2008-11-15	17.2	16.7	22.7	11.8	10.9	61.692	41.5	1015.4	84	10.36	-3.1	-3.59167	0.4917
2008-11-16	18.2	17.8	22.9	13.4	9.5	63.224	2.5	1010.7	76	13.72	5.9	2.40833	3.4917
2008-11-17	19.2	16.8	21.6	13.1	8.5	61.424	0	1011.9	66	13.6	1.9	1.40833	0.4917
2008-11-18	20.2	11.1	15.9	4.3	11.6	53.564	0	1016.3	52	10.56	5.9	0.40833	5.4917
2008-11-19	21.2	7.3	13.3	3.3	10	48.051	0	1020.9	59	12.65	-7.1	0.40833	-7.5083
2008-11-20	22.2	6.5	13.4	1	12.4	46.623	0	1023.9	63	15.02	3.9	1.40833	2.4917
2008-11-21	23.2	9.6	17.6	2.8	14.8	50.768	0	1022.9	69	12.93	-2.1	-1.59167	-0.5083
2008-11-22	24.2	10	15.8	3.4	12.4	51.232	0	1024	72	14.13	2.9	0.40833	2.4917
2008-11-23	25.2	10.9	14	8.6	5.4	52.11	4	1022.3	86	3.15	4.9	0.40833	4.4917
2008-11-24	26.2	13.2	20.4	9.6	10.8	55.916	19	1015.3	87	4.34	-9.1	-3.59167	-5.5083
2008-11-25	27.2	13	18.8	8.9	9.9	55.89	0	1020.6	65	13.58	-1.1	1.40833	-2.5083
2008-11-26	28.2	10.6	17.3	6.2	11.1	52.258	0	1022.9	69	13.03	-0.1	0.40833	-0.5083
2008-11-27	29.2	9.7	12.2	6.7	5.5	50.071	8.5	1014.2	87	0.93	1.9	0.40833	1.4917
2008-11-28	0.4	10.4	15	7.5	7.5	52.12	0	1013.7	65	9.92	7.9	0.40833	7.4917
2008-11-29	1.4	11.4	17.2	4.8	12.4	53.51	0	1017	67	10.01	-6.1	-1.59167	-4.5083
2008-11-30	2.4	10.3	15.4	6	9.4	52.098	0	1022.4	62	13.73	-6.1	-2.59167	-3.5083
2008-12-01	3.4	8.9	14.8	3.1	11.7	49.175	0	1023.1	79	11.2	13.5	4.35484	9.1452
2008-12-02	4.4	10.8	18	5	13	52.376	0	1020.1	74	13.71	3.5	-0.64516	4.1452
2008-12-03	5.4	11.8	20.4	5.7	14.7	53.916	0	1019.8	74	11.31	-6.5	-2.64516	-3.8548
2008-12-04	6.4	13.6	21.6	7	14.6	56.664	0	1019.2	77	10.88	6.5	1.35484	5.1452
2008-12-05	7.4	10.2	15.4	5.2	10.2	51.536	1	1016.8	72	7.07	2.5	4.35484	-1.8548
2008-12-06	8.4	5.8	10.9	0.8	10.1	46.224	0	1023.7	56	14.51	-2.5	-1.64516	-0.8548
2008-12-07	9.4	3.3	10.3	-2.7	13	41.714	0	1028.1	66	13.78	-6.5	-2.64516	-3.8548
2008-12-08	10.4	5.6	9.1	0.5	8.6	43.048	3.5	1024.1	89	2.4	7.5	-0.64516	8.1452
2008-12-09	11.4	11.8	16.4	8.8	7.6	53.448	13.5	1018.6	92	4.87	-4.5	-2.64516	-1.8548
2008-12-10	12.4	11.3	19.2	6	13.2	52.929	0	1018.9	81	12.56	11.5	0.35484	11.1452
2008-12-11	13.4	12.3	21.5	5.6	15.9	54.686	0	1016.1	74	11.53	-3.5	0.35484	-3.8548
2008-12-12	14.4	11.3	17.6	7.9	9.7	53.022	0	1017.5	78	12.09	8.5	-1.64516	10.1452
2008-12-13	15.4	9.9	13.8	5.5	8.3	50.315	9.5	1015.8	89	3.16	0.5	-0.64516	1.1452
2008-12-14	16.4	10	15.2	5.5	9.7	51.452	1	1013.6	67	12.27	-0.5	-0.64516	0.1452
2008-12-15	17.4	8.8	14.9	3.8	11.1	49.632	0	1018.6	68	11.76	5.5	0.35484	5.1452
2008-12-16	18.4	8.2	15.1	2.3	12.8	48.248	0	1021.3	76	12.31	4.5	-0.64516	5.1452
2008-12-17	19.4	9.7	16.7	4.7	12	50.541	0	1018.2	77	12.05	1.5	-1.64516	3.1452
2008-12-18	20.4	10.1	16.5	4.9	11.6	51.771	0	1016.1	63	11.7	15.5	4.35484	11.1452
2008-12-19	21.4	7.7	14.9	1.5	13.4	48.272	0	1020.9	64	13	0.5	-0.64516	1.1452
2008-12-20	22.4	10	18.8	2.7	16.1	51.276	0	1021.8	71	11.9	7.5	0.35484	7.1452
2008-12-21	23.4	14.8	22.3	6.7	15.6	58.528	0	1017.8	72	9.93	8.5	-0.64516	9.1452
2008-12-22	24.4	8.8	14.5	2.8	11.7	50.136	0	1019.1	59	6.44	2.5	-2.64516	5.1452
2008-12-23	25.4	6.6	12.2	2.7	9.5	47.234	0	1023.5	57	13.08	4.5	6.35484	-1.8548
2008-12-24	26.4	7.3	13	1.4	11.6	47.341	0	1020.7	69	5.88	6.5	1.35484	5.1452
2008-12-25	27.4	11.6	18	5.9	12.1	53.972	0	1014.5	61	12.47	11.5	-0.64516	12.1452
2008-12-26	28.4	6.7	11.7	2.7	9	48.372	0	1020.9	44	13.18	-0.5	-3.64516	3.1452
2008-12-27	29.4	6.8	13.1	1	12.1	47.812	0	1021.4	53	12.91	4.5	-0.64516	5.1452
2008-12-28	0.6	8.4	14.6	2.7	11.9	49.4	0	1019.2	62	10.74	0.5	-0.64516	1.1452
2008-12-29	1.6	8.9	11.8	6.8	5	48.625	7	1016.5	89	2.67	-8.5	-3.64516	-4.8548
2008-12-30	2.6	9.4	12.9	6.1	6.8	50.92	0	1016.5	60	11.96	8.5	0.35484	8.1452
2008-12-31	3.6	5.8	10.3	1.8	8.5	46.396	0	1017.3	54	9.9	-7.5	-0.64516	-6.8548
2009-01-01	4.6	4.2	8.3	0.9	7.4	44.15	0	1016.6	55	12.15	1.5323	-1.73387	3.2661
2009-01-02	5.6	5.7	12.3	0.9	11.4	46.262	0	1021	54	13.56	5.5323	1.26613	4.2661
2009-01-03	6.6	5.9	13.1	0.2	12.9	45.51	0	1023.5	66	13.5	1.5323	-2.73387	4.2661
2009-01-04	7.6	8.1	15.6	0.9	14.7	49.1	0	1021.4	60	12.11	-8.4677	-1.73387	-6.7339
2009-01-05	8.6	10.1	14.8	6.3	8.5	52.072	0	1020	56	12.69	5.5323	0.26613	5.2661
2009-01-06	9.6	7.6	13.4	2.6	10.8	48.196	0	1022.1	63	12.54	-3.4677	-0.73387	-2.7339
2009-01-07	10.6	9	15.9	4.3	11.6	50.09	0	1021.8	65	6.6	11.5323	0.26613	11.2661
2009-01-08	11.6	8.9	12.2	6.5	5.7	49.615	0	1021.2	71	4.3	15.5323	6.26613	9.2661
2009-01-09	12.6	8	12.3	2.5	9.8	49.088	0	1015	58	10.95	-9.4677	-1.73387	-7.7339
2009-01-10	13.6	4.6	8.7	1.3	7.4	45.082	0	1013.9	51	13.34	19.5323	2.26613	17.2661
2009-01-11	14.6	5.2	11.1	-0.9	12	45.684	0	1018.2	53	14.17	3.5323	-1.73387	5.2661
2009-01-12	15.6	5.5	8	2.4	5.6	45.727	0	1020	57	14.41	4.5323	1.26613	3.2661
2009-01-13	16.6	4.4	9.2	-0.1	9.3	44.62	0	1023.3	53	14.39	3.5323	5.26613	-1.7339
2009-01-14	17.6	4.7	11.2	-1.8	13	44.243	0	1022.9	61	14.18	-6.4677	0.26613	-6.7339
2009-01-15	18.6	4.4	9.6	0.5	9.1	45.32	0	1025.9	46	14.42	6.5323	0.26613	6.2661
2009-01-16	19.6	5.9	14.1	-1.3	15.4	46.19	0	1026.7	58	13.14	5.5323	-0.73387	6.2661
2009-01-17	20.6	7	15.5	0.5	15	46.968	0	1025.8	68	12.66	-8.4677	-1.73387	-6.7339
2009-01-18	21.6	10.7	15.7	5	10.7	52	1.5	1018.9	80	6.19	1.5323	-1.73387	3.2661
2009-01-19	22.6	11.3	15.7	6	9.7	53.797	0	1016.5	53	12.44	-4.4677	-0.73387	-3.7339
2009-01-20	23.6	9.2	14.4	4.5	9.9	49.912	0	1019.8	74	11.44	0.5323	-0.73387	1.2661
2009-01-21	24.6	11.1	15.1	7.5	7.6	52.706	0	1016.9	78	3.53	-1.4677	-1.73387	0.2661
2009-01-22	25.6	10.4	12	9.1	2.9	51.08	8.5	1012.3	91	2.36	-1.4677	-2.73387	1.2661
2009-01-23	26.6	8.8	13.6	4.6	9	49.744	0	1013.1	66	8.26	-14.4677	-2.73387	-11.7339
2009-01-24	27.6	3.1	6.9	-0.1	7	44.021	0	1019.3	43	14.39	-6.4677	1.26613	-7.7339
2009-01-25	28.6	4.1	10.1	-1.6	11.7	42.676	0	1020.3	68	13.73	8.5323	1.26613	7.2661
2009-01-26	29.6	7.4	11.3	2.1	9.2	47.77	0	1021.4	65	6.27	-0.4677	-1.73387	1.2661
2009-01-27	0.8	8.2	12.5	5.5	7	49.488	0	1024	56	13.78	-3.4677	-0.73387	-2.7339
2009-01-28	1.8	8.2	14.1	1.3	12.8	48.124	0	1024.1	78	5.66	-10.4677	-0.73387	-9.7339
2009-01-29	2.8	13.7	18.2	9.3	8.9	56.758	32.5	1019.4	86	4.01	-1.4677	-0.73387	-0.7339
2009-01-30	3.8	16.5	18.2	13.8	4.4	61.553	43.5	1007.4	93	2.04	-1.4677	0.26613	-1.7339
2009-01-31	4.8	12.5	16.8	5.3	11.5	55.127	10.5	1010.5	67	15.68	-7.4677	-0.73387	-6.7339
2009-02-01	5.8	7.2	13.2	1.9	11.3	46.904	0	1023.3	73	15.76	-4.531	-1.24779	-3.2832
2009-02-02	6.8	8.2	14.3	1.8	12.5	48.062	0	1023.6	79	15.01	6.469	1.75221	4.7168
2009-02-03	7.8	10.7	12.5	9	3.5	51.63	11.5	1017	90	2.8	-1.531	0.75221	-2.2832
2009-02-04	8.8	11.2	15	9.1	5.9	52.96	0	1017.6	75	11.62	-3.531	-2.24779	-1.2832
2009-02-05	9.8	11	16.7	6	10.7	52.65	0	1017.1	75	13.05	13.469	-1.24779	14.7168
2009-02-06	10.8	10.3	15.3	5.7	9.6	51.647	0	1019.8	73	15.28	2.469	-2.24779	4.7168
2009-02-07	11.8	11	18.9	4.7	14.2	52.82	0	1018.7	70	16.3	-6.531	0.75221	-7.2832
2009-02-08	12.8	9.9	15.8	3.9	11.9	51.125	0	1018.3	71	16.02	8.469	0.75221	7.7168
2009-02-09	13.8	10.2	18.2	4.2	14	51.536	0	1013.4	72	11.52	-5.531	-1.24779	-4.2832
2009-02-10	14.8	10.6	17.1	6.1	11	52.752	0	1011.7	56	16.89	1.469	2.75221	-1.2832
2009-02-11	15.8	11.2	18.1	4.5	13.6	53.472	0	1010.9	59	16.14	5.469	-1.24779	6.7168
2009-02-12	16.8	11.3	18.6	3.7	14.9	53.363	0	1014.9	67	16.39	6.469	-0.24779	6.7168
2009-02-13	17.8	15.3	23.7	7.2	16.5	59.351	4.5	1008.8	79	9.88	-1.531	3.75221	-5.2832
2009-02-14	18.8	18.3	23.5	13.7	9.8	64.043	0.5	1005.6	77	13.61	-4.531	-0.24779	-4.2832
2009-02-15	19.8	14.9	20	11.2	8.8	58.65	0	1012.5	66	14.84	6.469	0.75221	5.7168
2009-02-16	20.8	10.8	14.8	5.9	8.9	53.24	1	1017.3	50	9.27	5.469	-1.24779	6.7168
2009-02-17	21.8	6.9	11.1	4.2	6.9	48.17	0	1022.5	50	17.32	3.469	-0.24779	3.7168
2009-02-18	22.8	7	12.9	2.6	10.3	46.598	0	1022.1	73	12.42	-2.531	0.75221	-3.2832
2009-02-19	23.8	6	8.5	2.8	5.7	43.64	22	1017.8	90	1.44	-10.531	-3.24779	-7.2832
2009-02-20	24.8	12.2	18.6	5.3	13.3	54.796	9	1008.3	62	13.55	3.469	1.75221	1.7168
2009-02-21	25.8	7.1	12.3	1.3	11	47.846	0	1018.8	58	18.88	-11.531	-2.24779	-9.2832
2009-02-22	26.8	7.7	11.8	2.9	8.9	46.731	26.5	1013.4	87	2.16	-4.531	-0.24779	-4.2832
2009-02-23	27.8	15	18.1	11.5	6.6	58.886	2	1010.1	81	6.55	2.469	-1.24779	3.7168
2009-02-24	28.8	13.5	16.7	10.7	6	56.381	5	1013.8	91	5.34	-6.531	-2.24779	-4.2832
2009-02-25	0.1	17.2	23.2	14	9.2	62.54	46	1009.9	85	11.98	0.469	0.75221	-0.2832
2009-02-26	1.1	13.5	15.3	11.2	4.1	56.507	4.5	1016.7	77	2.79	0.469	-0.24779	0.7168
2009-02-27	2.1	11.4	12.9	10.3	2.6	52.73	32	1014.8	93	1.91	-6.531	-3.24779	-3.2832
2009-02-28	3.1	11.8	15	9.6	5.4	53.864	3	1018.1	76	9.54	2.469	3.75221	-1.2832
2009-03-01	4.1	11.8	15.8	9.2	6.6	53.916	4	1019.8	74	18.04	8.9758	2.30645	6.6694
2009-03-02	5.1	10.5	14.6	5.2	9.4	52.46	0	1021.8	60	17.71	8.9758	2.30645	6.6694
2009-03-03	6.1	9.7	12.6	7.5	5.1	50.024	13.5	1016	88	3.47	15.9758	3.30645	12.6694
2009-03-04	7.1	11.2	17	8.7	8.3	52.896	0.5	1015.6	77	9.94	0.9758	-1.69355	2.6694
2009-03-05	8.1	11.9	14	9.6	4.4	53.92	21	1016.1	80	4.41	-0.0242	2.30645	-2.3306
2009-03-06	9.1	14.9	21.1	9.6	11.5	58.695	22	1008.2	75	14.24	-0.0242	1.30645	-1.3306
2009-03-07	10.1	10.8	13.9	7.9	6	53.024	0	1018.1	56	16.66	-6.0242	-2.69355	-3.3306
2009-03-08	11.1	10.6	13.8	8.7	5.1	52.03	0.5	1017.7	75	4.72	-10.0242	0.30645	-10.3306
2009-03-09	12.1	10.2	12.4	8.9	3.5	50.78	30.5	1014.5	90	3.25	-2.0242	2.30645	-4.3306
2009-03-10	13.1	12.5	20	5	15	55.317	0	1015.4	57	19.13	-3.0242	0.30645	-3.3306
2009-03-11	14.1	11.9	16.3	7.7	8.6	54.295	0	1019.9	65	9.7	-6.0242	-0.69355	-5.3306
2009-03-12	15.1	11.4	16	5.2	10.8	53.54	0	1025.1	66	19.91	12.9758	3.30645	9.6694
2009-03-13	16.1	14.8	16.7	12.3	4.4	58.576	38.5	1012.8	84	1.88	-4.0242	-2.69355	-1.3306
2009-03-14	17.1	7.8	12.3	3.7	8.6	48.878	0	1014	57	16.52	-2.0242	-0.69355	-1.3306
2009-03-15	18.1	8.4	17.3	0.3	17	49.7	0	1017.8	57	23.03	3.9758	4.30645	-0.3306
2009-03-16	19.1	13.1	21.1	4.6	16.5	56.1	0	1015.9	60	21.21	0.9758	1.30645	-0.3306
2009-03-17	20.1	15.4	21.6	10	11.6	59.26	0	1016.1	54	21.83	-0.0242	1.30645	-1.3306
2009-03-18	21.1	15.2	21.3	8.6	12.7	59.152	0	1017.1	74	12.32	4.9758	2.30645	2.6694
2009-03-19	22.1	15.8	19.6	12.8	6.8	60.3	4	1012.8	90	4.11	-5.0242	0.30645	-5.3306
2009-03-20	23.1	17.3	23.2	9.8	13.4	62.502	0	1010.6	78	18.91	2.9758	-0.69355	3.6694
2009-03-21	24.1	14.5	20.2	7.7	12.5	58.075	0	1015.6	75	15.76	-7.0242	1.30645	-8.3306
2009-03-22	25.1	17.2	21.4	14.8	6.6	62.596	62.5	1001.9	87	5.05	-10.0242	0.30645	-10.3306
2009-03-23	26.1	14.9	18.3	11	7.3	58.675	0	1010.3	71	22.31	-1.0242	4.30645	-5.3306
2009-03-24	27.1	14.6	18.1	11.6	6.5	58.212	0	1013	66	21.69	3.9758	1.30645	2.6694
2009-03-25	28.1	12	16.9	6.4	10.5	54.824	0	1011.7	49	22.71	3.9758	2.30645	1.6694
2009-03-26	29.1	8.8	13.6	2.6	11	50.64	0	1018	50	24.08	14.9758	6.30645	8.6694
2009-03-27	0.5	12.1	18.5	5.5	13	54.999	0	1017.8	47	16.5	-16.0242	-2.69355	-13.3306
2009-03-28	1.5	9.7	11.8	8.1	3.7	50.964	1.5	1017.7	68	4.41	-4.0242	1.30645	-5.3306
2009-03-29	2.5	10.1	12.8	7.6	5.2	51.857	0	1018.3	61	5.67	-8.0242	-0.69355	-7.3306
2009-03-30	3.5	9.6	12.1	7.4	4.7	50.48	0	1021.2	75	6.68	-0.0242	-0.69355	0.6694
2009-03-31	4.5	10	12.2	8.1	4.1	50.44	21.5	1018.7	90	4.42	-6.0242	-0.69355	-5.3306
2009-04-01	5.5	10.7	16.6	5.3	11.3	53.036	0	1015.4	52	23.8	-3.225	1.11667	-4.3417
2009-04-02	6.5	9.6	15.6	3	12.6	51.44	0	1021.5	55	25.07	-6.225	-1.88333	-4.3417
2009-04-03	7.5	12	17	5.6	11.4	54.512	0	1021.8	62	14.69	-4.225	1.11667	-5.3417
2009-04-04	8.5	15	19.3	12.1	7.2	58.862	0.5	1016.1	77	6.77	-10.225	1.11667	-11.3417
2009-04-05	9.5	13.1	15.1	9.7	5.4	55.801	3.5	1013.2	83	6.51	4.775	0.11667	4.6583
2009-04-06	10.5	14.2	20.6	8	12.6	57.63	0	1012.1	65	24.05	-3.225	-0.88333	-2.3417
2009-04-07	11.5	14.7	20.7	8.3	12.4	58.304	0	1016.1	48	24.74	-0.225	-1.88333	1.6583
2009-04-08	12.5	15.9	21.7	9.4	12.3	60.11	0	1017.9	66	21.53	-4.225	-1.88333	-2.3417
2009-04-09	13.5	16.8	22.7	11.2	11.5	61.52	0	1020	70	24.3	-12.225	-1.88333	-10.3417
2009-04-10	14.5	16.5	22.7	9.9	12.8	61.091	0	1020.1	71	24.9	6.775	4.11667	2.6583
2009-04-11	15.5	17.5	23.4	11.8	11.6	62.756	0	1017.9	76	24.92	7.775	4.11667	3.6583
2009-04-12	16.5	18.2	23.7	12.8	10.9	63.81	0	1013.5	75	23.02	1.775	5.11667	-3.3417
2009-04-13	17.5	19	24.7	13.7	11	64.774	8	1008.1	69	16.64	-4.225	4.11667	-8.3417
2009-04-14	18.5	19.6	26.1	15.9	10.2	66.188	29.5	998.4	79	17.12	9.775	0.11667	9.6583
2009-04-15	19.5	17.6	22.4	12.6	9.8	62.528	0	1005.9	64	25.99	3.775	0.11667	3.6583
2009-04-16	20.5	19.6	26.4	14.3	12.1	64.888	0	1008.1	54	24.17	10.775	-1.88333	12.6583
2009-04-17	21.5	17.7	19.8	14.9	4.9	63.035	0	1010.8	75	9.82	10.775	2.11667	8.6583
2009-04-18	22.5	18.6	23.3	13.8	9.5	64.556	0	1013.7	78	23.7	1.775	3.11667	-1.3417
2009-04-19	23.5	19.3	24.8	14.4	10.4	65.76	0	1013.7	80	24.44	-2.225	0.11667	-2.3417
2009-04-20	24.5	18.3	21.1	14.4	6.7	64.238	25.5	1008.1	82	5.33	-4.225	-0.88333	-3.3417
2009-04-21	25.5	20	24.9	15.5	9.4	66.04	3	1001.9	65	27.09	5.775	3.11667	2.6583
2009-04-22	26.5	17.7	23.7	11.2	12.5	61.946	0	1009.8	42	22.36	4.775	3.11667	1.6583
2009-04-23	27.5	16.3	20.3	12	8.3	60.485	0	1014.6	55	27.31	1.775	-0.88333	2.6583
2009-04-24	28.5	16.3	20.7	11.3	9.4	60.903	17	1015.3	77	12.47	9.775	6.11667	3.6583
2009-04-25	29.5	17.5	24.6	12.7	11.9	62.694	59	1001.2	74	16.22	8.775	0.11667	8.6583
2009-04-26	1	14.6	19.4	11.5	7.9	58.176	0	1006.2	48	27.09	0.775	0.11667	0.6583
2009-04-27	2	12.7	17.5	8.5	9	55.319	1.5	1010	73	15.01	15.775	3.11667	12.6583
2009-04-28	3	13.7	19.2	7.6	11.6	56.919	0	1016.5	63	26.49	7.775	0.11667	7.6583
2009-04-29	4	14.9	21.1	7.8	13.3	58.6	0	1021.6	56	26.61	-9.225	-2.88333	-6.3417
2009-04-30	5	16.2	22	9.1	12.9	60.35	0	1023.4	55	26.27	-4.225	0.11667	-4.3417
2009-05-01	6	16.5	22.1	10	12.1	60.923	0	1023.8	63	27.41	3.5242	1.31452	2.2097
2009-05-02	7	16.6	21.5	10.4	11.1	61.154	0	1021.3	67	27.51	2.5242	0.31452	2.2097
2009-05-03	8	17.5	22	13	9	62.632	0.5	1018.8	72	19.42	8.5242	1.31452	7.2097
2009-05-04	9	17.1	20.7	14.8	5.9	62.402	6.5	1015.7	86	11.13	-7.4758	-1.68548	-5.7903
2009-05-05	10	17.7	22.1	14.1	8	63.068	0	1011.4	76	23.75	16.5242	4.31452	12.2097
2009-05-06	11	18.2	23.4	12.7	10.7	63.544	0	1009.1	68	27.15	4.5242	2.31452	2.2097
2009-05-07	12	17.5	22.6	13	9.6	62.663	1	1005.2	73	20.46	-6.4758	2.31452	-8.7903
2009-05-08	13	20.2	27.2	14.9	12.3	65.46	0	1005.7	50	27.7	-2.4758	-0.68548	-1.7903
2009-05-09	14	20	25.7	12.8	12.9	66.376	0	1010.9	71	26.93	-6.4758	-0.68548	-5.7903
2009-05-10	15	20.3	26.2	14	12.2	66.652	0	1012.8	68	27.73	1.5242	1.31452	0.2097
2009-05-11	16	21.8	29.3	13.6	15.7	68.28	0	1012.4	60	24.99	-9.4758	-2.68548	-6.7903
2009-05-12	17	24.4	31.5	15.6	15.9	71.72	0	1008.2	58	28.95	9.5242	2.31452	7.2097
2009-05-13	18	23.2	25.6	19.8	5.8	70.856	0	1006.3	67	23.74	4.5242	-1.68548	6.2097
2009-05-14	19	21.4	26.5	17.7	8.8	67.51	0	1010.3	57	27.33	5.5242	-3.68548	9.2097
2009-05-15	20	19.3	22.5	14.2	8.3	64.29	0	1015.8	50	19.2	14.5242	4.31452	10.2097
2009-05-16	21	20.7	24	17	7	67.307	0	1014.3	69	21.82	-4.4758	-2.68548	-1.7903
2009-05-17	22	22.1	31	16.9	14.1	69.624	0	1006.7	72	19.74	1.5242	0.31452	1.2097
2009-05-18	23	19.4	23.9	15.8	8.1	65.07	0	1009.3	63	23.81	3.5242	-2.68548	6.2097
2009-05-19	24	19.3	24.1	16	8.1	65.515	0	1009.9	75	18.27	-5.4758	0.31452	-5.7903
2009-05-20	25	20.9	27.3	14	13.3	67.41	0	1013.1	66	23.35	6.5242	-1.68548	8.2097
2009-05-21	26	21.9	26	18	8	69.695	19	1011.1	77	12.4	-7.4758	-0.68548	-6.7903
2009-05-22	27	21.9	27.5	18.7	8.8	69.17	0	1008.2	70	29.89	-0.4758	-1.68548	1.2097
2009-05-23	28	21.1	25.9	16.1	9.8	68.104	0	1008	72	20.11	4.5242	2.31452	2.2097
2009-05-24	29	21.8	28	17.8	10.2	68.354	0	1006.2	61	27.17	-9.4758	-1.68548	-7.7903
2009-05-25	0.6	20.6	25.6	14.5	11.1	66.6	0	1010.2	60	27.6	1.5242	-1.68548	3.2097
2009-05-26	1.6	19.8	24.5	16.4	8.1	66.506	11	1011.9	79	17.01	-6.4758	-3.68548	-2.7903
2009-05-27	2.6	16.4	18.6	15.3	3.3	61.22	57.5	1007.6	85	3.45	-5.4758	-2.68548	-2.7903
2009-05-28	3.6	20.7	25.9	16.6	9.3	66.677	0.5	1001.9	59	10.06	0.5242	1.31452	-0.7903
2009-05-29	4.6	21.8	26.8	17.3	9.5	68.576	0	1001.5	64	24.43	-5.4758	-1.68548	-3.7903
2009-05-30	5.6	22.1	26.4	19.1	7.3	69.701	0	1001.8	73	24.67	-14.4758	-0.68548	-13.7903
2009-05-31	6.6	21.8	28.1	17.7	10.4	68.872	0	1002	68	27.24	-17.4758	-3.68548	-13.7903
2009-06-01	7.6	22	30.1	14.9	15.2	67.724	0	1005.4	49	17.46	14.7167	3.575	11.1417
2009-06-02	8.6	22	27.8	17.1	10.7	68.104	0	1007	54	19.12	-0.2833	-0.425	0.1417
2009-06-03	9.6	17.9	20.6	16.1	4.5	63.765	15.5	1003.9	87	2.93	-13.2833	-2.425	-10.8583
2009-06-04	10.6	20	21.4	18.2	3.2	67.496	3	999.5	91	4.85	-8.2833	-0.425	-7.8583
2009-06-05	11.6	21.9	25.3	19.8	5.5	70.295	0.5	998.4	85	13.22	14.7167	7.575	7.1417
2009-06-06	12.6	22.2	26.4	19.4	7	70.4	0.5	1000.5	80	23.64	0.7167	1.575	-0.8583
2009-06-07	13.6	22.3	25.6	19.4	6.2	70.56	0	1006.1	80	23.8	-3.2833	-2.425	-0.8583
2009-06-08	14.6	22.7	25.9	19.2	6.7	71.366	0	1011.2	82	23.57	9.7167	3.575	6.1417
2009-06-09	15.6	23.5	26.6	19.4	7.2	72.48	0	1011.3	80	16.59	-14.2833	-2.425	-11.8583
2009-06-10	16.6	21.9	23.8	20.5	3.3	70.67	12	1003.6	90	4.04	-5.2833	-0.425	-4.8583
2009-06-11	17.6	23	28.7	20.3	8.4	70.39	0	1001.4	65	13.78	-6.2833	0.575	-6.8583
2009-06-12	18.6	23.8	29.2	18.7	10.5	70.892	0	1002	58	23.43	-2.2833	0.575	-2.8583
2009-06-13	19.6	24.4	28.4	21.9	6.5	72.62	0	1002.4	67	15.12	7.7167	1.575	6.1417
2009-06-14	20.6	23.7	27.6	19.8	7.8	72.056	0	1005.2	72	25.58	3.7167	2.575	1.1417
2009-06-15	21.6	22.7	26.8	19.3	7.5	70.785	0	1008.2	75	26.59	11.7167	-1.425	13.1417
2009-06-16	22.6	22.8	26.5	19.3	7.2	71.192	0	1010.9	78	22.21	10.7167	2.575	8.1417
2009-06-17	23.6	23.7	27.7	18.7	9	72.614	0	1012.7	78	26.29	-2.2833	-0.425	-1.8583
2009-06-18	24.6	22.6	24.5	21.3	3.2	71.532	31.5	1010.8	86	6.69	-0.2833	1.575	-1.8583
2009-06-19	25.6	23.4	26.1	21.1	5	72.41	1.5	1008.8	81	15.86	1.7167	-3.425	5.1417
2009-06-20	26.6	23.8	27.5	21.1	6.4	73.618	1.5	1005	87	16.02	1.7167	-1.425	3.1417
2009-06-21	27.6	26.3	30.2	20.6	9.6	76.722	0	1002.9	78	17.16	6.7167	7.575	-0.8583
2009-06-22	28.6	28.4	33.1	25.2	7.9	79.76	32	1000.7	76	18.55	0.7167	1.575	-0.8583
2009-06-23	0.3	22.8	26.4	19.9	6.5	72.2	129.5	1000.9	90	3.25	8.7167	0.575	8.1417
2009-06-24	1.3	25.4	29.6	20.2	9.4	74.64	9.5	1002.7	72	24.46	10.7167	0.575	10.1417
2009-06-25	2.3	24.3	27.7	21.7	6	73.463	0	1007.8	77	19.9	14.7167	0.575	14.1417
2009-06-26	3.3	23.1	27.2	19.5	7.7	71.927	0	1010.7	81	18.43	-2.2833	-2.425	0.1417
2009-06-27	4.3	22.5	25.3	19.8	5.5	71.528	3	1008.6	88	8.14	-4.2833	-2.425	-1.8583
2009-06-28	5.3	24.2	26.6	22	4.6	74.09	9.5	1006.3	85	7.6	-0.2833	-2.425	2.1417
2009-06-29	6.3	28	32.3	23.7	8.6	78.864	0	1005.2	74	20.02	-2.2833	-0.425	-1.8583
2009-06-30	7.3	28.7	32	26.4	5.6	79.513	0.5	1004.6	71	19.49	-0.2833	1.575	-1.8583
2009-07-01	8.3	27.7	30.6	23.6	7	78.535	9.5	1001.7	75	14.79	16.3871	9.19355	7.1935
2009-07-02	9.3	24.3	29	21.9	7.1	73.463	9.5	1002.2	77	14.89	4.3871	2.19355	2.1935
2009-07-03	10.3	22.1	24	20	4	70.317	4	1004.5	81	7.63	-5.6129	-1.80645	-3.8065
2009-07-04	11.3	24	28.1	18.1	10	72.992	0	1007.6	77	23.29	-7.6129	-0.80645	-6.8065
2009-07-05	12.3	24	27.6	22.3	5.3	74.048	8.5	1010.5	88	12.49	-1.6129	3.19355	-4.8065
2009-07-06	13.3	25.9	30.3	21.6	8.7	76.205	0	1011.9	79	26.09	-4.6129	1.19355	-5.8065
2009-07-07	14.3	26.2	31	21	10	76.564	0	1010.5	78	19.8	8.3871	4.19355	4.1935
2009-07-08	15.3	28.3	33.3	24	9.3	79.048	0	1008.7	72	15.24	-9.6129	-0.80645	-8.8065
2009-07-09	16.3	29.6	33.9	25.9	8	80.264	0	1006.8	67	25.43	-3.6129	0.19355	-3.8065
2009-07-10	17.3	29.1	32.6	26.6	6	80.558	0	1005.7	74	18.75	5.3871	3.19355	2.1935
2009-07-11	18.3	27.1	32.3	24.6	7.7	78.621	1.5	1009.5	83	13.05	-7.6129	-0.80645	-6.8065
2009-07-12	19.3	28.2	34.2	23.5	10.7	79.724	0	1010.8	78	23.94	-8.6129	-2.80645	-5.8065
2009-07-13	20.3	30	35.4	24.4	11	81.008	0	1012	68	24.53	-2.6129	-2.80645	0.1935
2009-07-14	21.3	29.2	34.9	24.6	10.3	80.268	0	1010.9	71	26.12	11.3871	0.19355	11.1935
2009-07-15	22.3	27.8	34.8	23.9	10.9	78.288	0	1009.8	72	21.72	14.3871	-1.80645	16.1935
2009-07-16	23.3	28.7	34.7	24.5	10.2	79.37	0	1008.8	70	18.83	-6.6129	-3.80645	-2.8065
2009-07-17	24.3	29.6	34.3	26.6	7.7	81.024	0.5	1008.9	72	18.72	-3.6129	-2.80645	-0.8065
2009-07-18	25.3	30.3	35.6	25.3	10.3	81.134	0	1008.7	66	26	0.3871	3.19355	-2.8065
2009-07-19	26.3	30.6	35.4	27.7	7.7	81.734	0	1007.4	67	22.22	-10.6129	-2.80645	-7.8065
2009-07-20	27.3	29.3	31.8	28.1	3.7	80.717	0	1006.5	73	8.05	17.3871	5.19355	12.1935
2009-07-21	28.3	30	32.6	28	4.6	81.632	0	1001.3	72	15.78	-3.6129	1.19355	-4.8065
2009-07-22	0	27	30.4	23	7.4	78.206	6	998.4	81	12.97	15.3871	-0.80645	16.1935
2009-07-23	1	24.9	29.3	20.9	8.4	74.615	0	1002	79	25.89	0.3871	-3.80645	4.1935
2009-07-24	2	25	27.8	21.7	6.1	75.304	0.5	1002.9	84	11.39	0.3871	0.19355	0.1935
2009-07-25	3	25.8	31.7	23.7	8	77.186	47	1004.6	89	6.68	10.3871	1.19355	9.1935
2009-07-26	4	25.3	28.2	23	5.2	76.45	3.5	1004.2	90	7.72	-8.6129	1.19355	-9.8065
2009-07-27	5	25.6	29.1	22.6	6.5	76.288	0	1003.1	84	19.52	2.3871	2.19355	0.1935
2009-07-28	6	25.4	27.6	24.1	3.5	76.18	4.5	1003.1	86	9.17	-4.6129	0.19355	-4.8065
2009-07-29	7	27.6	32.5	23	9.5	79.04	0	1003	80	14.51	-10.6129	-0.80645	-9.8065
2009-07-30	8	26.5	29.5	24.2	5.3	76.917	0	1005	77	25.12	-0.6129	0.19355	-0.8065
2009-07-31	9	26.5	30.6	22.9	7.7	77.28	0	1005.3	80	25.09	-11.6129	-0.80645	-10.8065
2009-08-01	10	26.1	29.7	23.8	5.9	77.342	0	1003.7	86	13	-0.7742	-0.67742	-0.0968
2009-08-02	11	26.4	29.6	24	5.6	77.84	0	1003.5	86	15.26	2.2258	0.32258	1.9032
2009-08-03	12	27.2	30.8	24.6	6.2	78.912	0	1004.5	84	18.15	10.2258	1.32258	8.9032
2009-08-04	13	27.3	30.7	23.6	7.1	78.689	0	1003.8	81	23.39	0.2258	1.32258	-1.0968
2009-08-05	14	26.1	27.1	24.2	2.9	77.576	64.5	1003.7	88	5.72	9.2258	4.32258	4.9032
2009-08-06	15	28.2	31.6	25.7	5.9	81.242	69	1005.7	89	21.17	-3.7742	-1.67742	-2.0968
2009-08-07	16	28.6	31.6	26.7	4.9	81.492	0.5	1007.2	86	23.61	2.2258	4.32258	-2.0968
2009-08-08	17	26.7	30.5	23.6	6.9	78.215	41	1005	85	16.43	5.2258	5.32258	-0.0968
2009-08-09	18	25.5	27.1	24	3.1	77.012	82.5	1001.1	92	5.46	-3.7742	-1.67742	-2.0968
2009-08-10	19	27.6	32.8	24.8	8	79.964	5.5	1002.6	87	16.76	3.2258	0.32258	2.9032
2009-08-11	20	31.1	36.7	26.6	10.1	82.803	0	1006.1	69	23.7	-5.7742	-1.67742	-4.0968
2009-08-12	21	30	34.4	25.8	8.6	81.632	0	1004.8	72	20.52	10.2258	3.32258	6.9032
2009-08-13	22	30	34.3	27.2	7.1	80.852	0	1003.6	67	25.58	-7.7742	-1.67742	-6.0968
2009-08-14	23	28.9	32.2	26.4	5.8	79.96	0	1007.2	72	25.49	-2.7742	-3.67742	0.9032
2009-08-15	24	28.2	31.6	25.7	5.9	80.138	0	1008.3	81	10.67	10.2258	4.32258	5.9032
2009-08-16	25	27.2	31.2	23.5	7.7	78.4	0	1010.4	80	21.28	2.2258	1.32258	0.9032
2009-08-17	26	26.8	30.1	24.1	6	77.76	6	1012.5	80	14.3	-1.7742	0.32258	-2.0968
2009-08-18	27	25.9	29.9	22.7	7.2	76.895	31	1012.4	85	9.62	1.2258	0.32258	0.9032
2009-08-19	28	26.9	30.5	24	6.5	78.17	5.5	1011.4	82	18.67	-9.7742	-2.67742	-7.0968
2009-08-20	29	27.7	31.2	24.8	6.4	79.599	2	1008.3	83	24.22	11.2258	1.32258	9.9032
2009-08-21	0.7	27.5	31.8	23.6	8.2	79.011	0	1006.1	81	24.93	3.2258	5.32258	-2.0968
2009-08-22	1.7	29.3	34.6	24.3	10.3	80.568	0	1005	72	21.07	-2.7742	0.32258	-3.0968
2009-08-23	2.7	28.5	32.5	25.7	6.8	80.339	0	1005.8	79	17.39	14.2258	2.32258	11.9032
2009-08-24	3.7	27.2	31.8	23.7	8.1	75.712	0	1008	59	25.38	-1.7742	-0.67742	-1.0968
2009-08-25	4.7	25.5	29.4	20.5	8.9	74.015	0	1009	65	25.37	21.2258	3.32258	17.9032
2009-08-26	5.7	25.4	29.8	20.8	9	74.42	0	1008.6	70	22.86	9.2258	0.32258	8.9032
2009-08-27	6.7	26.1	30.8	21	9.8	76.055	0	1007.6	75	24.48	-1.7742	0.32258	-2.0968
2009-08-28	7.7	27.9	32.5	23	9.5	78.98	0	1006.5	76	23.81	-7.7742	-2.67742	-5.0968
2009-08-29	8.7	27.9	31.2	24.4	6.8	79.115	0	1007.8	77	22.26	-13.7742	-3.67742	-10.0968
2009-08-30	9.7	27.5	31.1	24.8	6.3	79.011	0	1008.7	81	15.67	3.2258	4.32258	-1.0968
2009-08-31	10.7	27.3	30.9	24.4	6.5	78.302	0	1009.2	78	20.47	-10.7742	1.32258	-12.0968
2009-09-01	11.7	27.1	30.5	24.4	6.1	77.224	0	1011.6	72	19.76	11.6	0.35	11.25
2009-09-02	12.7	26.4	30.8	21.9	8.9	76.64	2.5	1012.2	76	22.1	10.6	0.35	10.25
2009-09-03	13.7	25.2	29.8	22.5	7.3	75.848	80	1011.1	86	12.55	6.6	-0.65	7.25
2009-09-04	14.7	25.6	29.5	22.8	6.7	76.176	1.5	1008.1	83	15.55	-4.4	1.35	-5.75
2009-09-05	15.7	26.8	30.4	23.4	7	77.388	9.5	1004.5	77	23.5	9.6	0.35	9.25
2009-09-06	16.7	26.2	30.1	22.4	7.7	76.682	0	1003.3	79	20.29	-4.4	-1.65	-2.75
2009-09-07	17.7	26.1	30.1	22.5	7.6	76.523	0	1001.9	79	22.31	-9.4	-3.65	-5.75
2009-09-08	18.7	26.6	31.1	22	9.1	76.342	0	1000.4	71	23.18	1.6	2.35	-0.75
2009-09-09	19.7	26.2	29.1	24.1	5	75.856	0	1004.3	72	17.35	1.6	0.35	1.25
2009-09-10	20.7	25.2	29.2	21.7	7.5	73.796	0	1007.8	67	22.86	12.6	-0.65	13.25
2009-09-11	21.7	24.8	29.2	20.8	8.4	73.624	0	1008.2	71	21.34	-0.4	-0.65	0.25
2009-09-12	22.7	25.2	29.7	21.9	7.8	74.444	2	1006.1	73	10.75	-0.4	-1.65	1.25
2009-09-13	23.7	24.1	28.7	20.8	7.9	72.761	0	1011.3	73	13.86	4.6	0.35	4.25
2009-09-14	24.7	23.8	28.2	19.6	8.6	72.772	0	1011.2	78	19.33	-10.4	-3.65	-6.75
2009-09-15	25.7	24	28.2	20.8	7.4	72.704	0	1007.3	74	14.36	17.6	3.35	14.25
2009-09-16	26.7	22.6	28.9	17.3	11.6	69.564	0	1009.6	62	23.03	-7.4	-1.65	-5.75
2009-09-17	27.7	22	27.8	16.2	11.6	69.32	0	1010.9	70	18.63	2.6	4.35	-1.75
2009-09-18	28.7	23	28.2	18.1	10.1	70.562	0	1008.3	67	15.24	0.6	1.35	-0.75
2009-09-19	0.3	22.3	29	16	13	69.296	0	1006	64	23.56	-12.4	-1.65	-10.75
2009-09-20	1.3	21.6	26.3	15.9	10.4	68.936	0	1010.5	73	23.04	4.6	1.35	3.25
2009-09-21	2.3	23.1	28.1	18.8	9.3	71.318	0	1013.1	74	22.14	-0.4	-0.65	0.25
2009-09-22	3.3	23.7	28.3	20.3	8	72.893	7	1014.8	81	16.69	7.6	-2.65	10.25
2009-09-23	4.3	24.1	28.3	21.1	7.2	73.246	2.5	1015.6	78	14.12	2.6	0.35	2.25
2009-09-24	5.3	23.5	27.5	21	6.5	72.753	1.5	1015.1	83	11.18	-5.4	0.35	-5.75
2009-09-25	6.3	24.2	28.8	18.8	10	73.502	0	1013.1	79	19.96	6.6	1.35	5.25
2009-09-26	7.3	24.7	28.3	21.5	6.8	74.709	0	1013	83	15.98	-2.4	2.35	-4.75
2009-09-27	8.3	24.5	28.4	22.1	6.3	74.282	2	1014.2	82	14.75	4.6	1.35	3.25
2009-09-28	9.3	25.5	29.5	22.2	7.3	76.346	3.5	1013.1	86	17.79	-3.4	1.35	-4.75
2009-09-29	10.3	23.4	25.6	21.8	3.8	73.58	42	1014.9	94	2.6	-4.4	-3.65	-0.75
2009-09-30	11.3	23.4	27.6	21.7	5.9	73.4	51.5	1016.4	92	6.38	-2.4	2.35	-4.75
2009-10-01	12.3	24.1	28	21.4	6.6	74.41	1.5	1014.3	90	11.6	15.6694	-1.08871	16.7581
2009-10-02	13.3	24.6	27.7	22.5	5.2	75.056	2	1005.1	88	3.88	21.6694	0.91129	20.7581
2009-10-03	14.3	23	27.8	18.5	9.3	70.648	0	1008.8	68	20.51	-3.3306	-2.08871	-1.2419
2009-10-04	15.3	21.8	27	17.9	9.1	68.724	0	1013.7	66	20.65	-4.3306	-1.08871	-3.2419
2009-10-05	16.3	18.4	19.2	16.9	2.3	64.6	35	1013.8	87	1.71	2.6694	2.91129	-0.2419
2009-10-06	17.3	20.8	22.4	18.6	3.8	68.416	24.5	1012.3	84	4.59	2.6694	3.91129	-1.2419
2009-10-07	18.3	19.2	22	17.1	4.9	66.08	96	1000.6	90	0.76	-11.3306	-2.08871	-9.2419
2009-10-08	19.3	20.7	26.5	16.8	9.7	67.496	0	1002.5	72	13.58	0.6694	1.91129	-1.2419
2009-10-09	20.3	18.4	22	15.4	6.6	64.16	0	1009.5	76	7.17	-7.3306	-0.08871	-7.2419
2009-10-10	21.3	18.2	22.8	14.5	8.3	63.696	0	1015.3	72	15.98	5.6694	-0.08871	5.7581
2009-10-11	22.3	17.1	22.6	13.1	9.5	62.105	0	1018.5	75	10.51	-0.3306	-0.08871	-0.2419
2009-10-12	23.3	17.8	23.9	12.1	11.8	63.19	0	1016	75	18.97	2.6694	-2.08871	4.7581
2009-10-13	24.3	19.9	26.1	14.6	11.5	66.06	0	1012.8	68	16.68	1.6694	-2.08871	3.7581
2009-10-14	25.3	19.7	25.3	15	10.3	65.393	0	1013.1	61	17.47	2.6694	-3.08871	5.7581
2009-10-15	26.3	17.6	23.2	11.9	11.3	62.528	0	1015.9	64	19.02	-1.3306	-1.08871	-0.2419
2009-10-16	27.3	17.8	23.8	11.9	11.9	63.02	0	1013.4	70	18.81	1.6694	0.91129	0.7581
2009-10-17	28.3	19.8	26.7	15.1	11.6	65.912	0	1006.7	68	12.75	-1.3306	0.91129	-2.2419
2009-10-18	29.3	19	25.5	14	11.5	64.406	0	1006.9	61	19.6	5.6694	0.91129	4.7581
2009-10-19	0.9	20.1	26.7	14.8	11.9	66.071	0	1009.5	63	17.81	-9.3306	-2.08871	-7.2419
2009-10-20	1.9	19.7	23.7	15.1	8.6	65.234	0	1013.5	58	17.18	6.6694	3.91129	2.7581
2009-10-21	2.9	16.7	22.9	11.4	11.5	61.347	0	1017.8	69	15.73	-3.3306	-3.08871	-0.2419
2009-10-22	3.9	16.4	21.1	11.6	9.5	60.96	0	1017.2	72	7.6	-7.3306	2.91129	-10.2419
2009-10-23	4.9	17.2	21.9	11.8	10.1	62.316	0.5	1016	77	8.46	-0.3306	-2.08871	1.7581
2009-10-24	5.9	17.8	19.9	15.6	4.3	63.36	10.5	1014.4	80	2.27	-5.3306	0.91129	-6.2419
2009-10-25	6.9	18.5	19.8	17.3	2.5	64.398	25	1012	78	2.18	6.6694	1.91129	4.7581
2009-10-26	7.9	18.1	21.9	14.8	7.1	63.803	3	1007.4	79	7.27	8.6694	1.91129	6.7581
2009-10-27	8.9	17.5	25.2	12	13.2	62.477	0	1014.6	67	16.28	-2.3306	-0.08871	-2.2419
2009-10-28	9.9	17.2	22.8	12.2	10.6	62.344	0	1021.5	78	14.18	0.6694	1.91129	-1.2419
2009-10-29	10.9	17.8	23.7	12.9	10.8	63.36	0	1021.3	80	15.86	-1.3306	-1.08871	-0.2419
2009-10-30	11.9	18.2	24.7	13.1	11.6	63.924	0	1021.1	78	15.42	4.6694	-1.08871	5.7581
2009-10-31	12.9	18.7	24.8	12.3	12.5	64.757	0	1019.1	79	13.38	-2.3306	-0.08871	-2.2419
2009-11-01	13.9	19.4	23.3	17	6.3	66.22	16	1010.9	86	5.1	11.9	3.40833	8.4917
2009-11-02	14.9	14.4	19.4	8.9	10.5	57.92	0	1017.3	50	15.01	1.9	0.40833	1.4917
2009-11-03	15.9	11	16.4	5.7	10.7	53.228	0	1027.8	58	17.71	-0.1	-0.59167	0.4917
2009-11-04	16.9	13	19.7	6.4	13.3	55.764	0	1028.7	74	16.25	-11.1	-0.59167	-10.5083
2009-11-05	17.9	16	22.7	10.2	12.5	60.416	0	1023.5	76	14.06	6.9	-0.59167	7.4917
2009-11-06	18.9	17.4	23.8	12.5	11.3	62.63	0	1019.3	77	12.93	-4.1	-1.59167	-2.5083
2009-11-07	19.9	17.9	24.1	13	11.1	63.45	0	1018.9	78	15.19	0.9	-0.59167	1.4917
2009-11-08	20.9	18.2	23.8	13.5	10.3	64.038	0	1017.2	81	10.48	-6.1	-0.59167	-5.5083
2009-11-09	21.9	18.4	22.9	16.4	6.5	64.56	1	1012.5	86	6.77	-7.1	-0.59167	-6.5083
2009-11-10	22.9	18	20.3	15.8	4.5	64.22	87.5	1006.2	95	0.76	6.9	0.40833	6.4917
2009-11-11	23.9	18.8	20.8	16.4	4.4	65.092	43.5	1005.8	83	3.87	-2.1	-1.59167	-0.5083
2009-11-12	24.9	16.9	20.4	12.8	7.6	61.695	0	1016.9	71	7.38	2.9	5.40833	-2.5083
2009-11-13	25.9	18.2	20.5	16.6	3.9	64.342	137.5	1007.7	89	1.82	4.9	1.40833	3.4917
2009-11-14	26.9	17.9	23.3	13.6	9.7	63.135	1	1007.2	69	15.74	15.9	3.40833	12.4917
2009-11-15	27.9	13.2	17.2	10.8	6.4	56.252	0	1016.8	59	10.32	18.9	1.40833	17.4917
2009-11-16	28.9	12.5	15.7	10	5.7	55.032	6.5	1020.2	72	6.01	-0.1	-2.59167	2.4917
2009-11-17	0.3	11.1	14.9	8.4	6.5	52.475	40	1014.4	85	4.36	-0.1	-0.59167	0.4917
2009-11-18	1.3	10.1	14.5	6	8.5	51.857	0	1021.5	61	15.62	2.9	0.40833	2.4917
2009-11-19	2.3	10.6	15.2	7.1	8.1	52.068	0	1024.4	74	6.53	-3.1	-0.59167	-2.5083
2009-11-20	3.3	10.2	14.8	5.6	9.2	51.326	0.5	1023.6	77	6.94	1.9	-1.59167	3.4917
2009-11-21	4.3	11.5	14.1	9.9	4.2	53.657	0	1022.4	67	5.24	-4.1	-1.59167	-2.5083
2009-11-22	5.3	10.2	11.6	9.3	2.3	50.822	23	1022.3	89	1.85	-3.1	-1.59167	-1.5083
2009-11-23	6.3	10.9	16.8	6.4	10.4	52.285	0	1022.7	81	14.4	-5.1	-0.59167	-4.5083
2009-11-24	7.3	11.4	15	7	8	52.7	21	1017.8	94	0.88	2.9	0.40833	2.4917
2009-11-25	8.3	15.9	21.5	11.9	9.6	60.365	0	1015.3	83	13.28	8.9	1.40833	7.4917
2009-11-26	9.3	12.8	19	7.6	11.4	55.376	0	1020.3	79	14.34	2.9	1.40833	1.4917
2009-11-27	10.3	15.9	22.6	9.6	13	60.35	0	1018.7	82	12.22	5.9	-0.59167	6.4917
2009-11-28	11.3	16.3	20.1	10.9	9.2	60.846	0	1017.5	74	12.32	11.9	0.40833	11.4917
2009-11-29	12.3	11.5	14.8	8.6	6.2	53.019	0	1017.7	89	2.81	1.9	0.40833	1.4917
2009-11-30	13.3	13.7	18.6	8.3	10.3	56.856	0	1016.8	72	13.19	-8.1	-1.59167	-6.5083
2009-12-01	14.3	13.7	18.8	9	9.8	56.863	0	1018.6	71	11.31	6.5	2.35484	4.1452
2009-12-02	15.3	13.1	19.2	6.8	12.4	55.84	2.5	1019.2	80	11.66	6.5	6.35484	0.1452
2009-12-03	16.3	13.7	18.7	7.4	11.3	56.87	3	1012.6	70	8.79	-4.5	-1.64516	-2.8548
2009-12-04	17.3	10.8	16.9	5.4	11.5	52.592	0	1016.7	68	13.71	-4.5	-3.64516	-0.8548
2009-12-05	18.3	11.6	17.8	6.6	11.2	53.72	0	1013.9	70	10.54	8.5	-0.64516	9.1452
2009-12-06	19.3	9.1	13.3	5.5	7.8	50.712	0	1017.5	56	14.3	-1.5	-1.64516	0.1452
2009-12-07	20.3	7.5	13.9	2.1	11.8	47.363	0	1022.9	73	12.68	-1.5	1.35484	-2.8548
2009-12-08	21.3	8.5	16.1	2.4	13.7	48.539	0	1022.9	79	11.94	-5.5	1.35484	-6.8548
2009-12-09	22.3	10.7	13.6	6.8	6.8	51.63	4.5	1020	90	2.68	-2.5	-2.64516	0.1452
2009-12-10	23.3	13.7	15.9	11.6	4.3	56.695	24	1016.6	95	3.06	1.5	-0.64516	2.1452
2009-12-11	24.3	16.6	22.1	12.6	9.5	61.374	6.5	1012.2	77	12.94	-0.5	-2.64516	2.1452
2009-12-12	25.3	14.1	19.3	9.4	9.9	57.47	0	1015.1	70	12.38	0.5	3.35484	-2.8548
2009-12-13	26.3	12.3	16.3	8.2	8.1	54.749	0	1015	71	7.7	1.5	-1.64516	3.1452
2009-12-14	27.3	11.7	18.2	5.5	12.7	54.059	0	1018.6	63	13.74	-5.5	-0.64516	-4.8548
2009-12-15	28.3	7.6	11.4	3.8	7.6	47.176	6.5	1019.1	78	4.14	8.5	2.35484	6.1452
2009-12-16	29.3	7.6	12.2	4.1	8.1	47.72	10	1017.9	70	12	-3.5	-0.64516	-2.8548
2009-12-17	0.6	5.1	10	-0.2	10.2	44.714	0	1019.4	62	9.97	-3.5	-0.64516	-2.8548
2009-12-18	1.6	5.7	9.4	2.9	6.5	45.827	0	1017.9	59	13.61	3.5	0.35484	3.1452
2009-12-19	2.6	4.8	9.4	-0.1	9.5	45.536	0	1020	49	14.22	-12.5	0.35484	-12.8548
2009-12-20	3.6	5.5	10.9	-0.4	11.3	45.193	0	1017.3	63	12.24	-2.5	-1.64516	-0.8548
2009-12-21	4.6	5.9	11.7	0.8	10.9	46.36	0	1020.3	56	13.84	0.5	-0.64516	1.1452
2009-12-22	5.6	6.7	14.4	0.5	13.9	46.832	0	1023.1	64	13.53	0.5	1.35484	-0.8548
2009-12-23	6.6	9.6	19.2	2.6	16.6	50.48	0	1019.8	75	10.44	-2.5	-3.64516	1.1452
2009-12-24	7.6	10.9	16.4	7.2	9.2	52.145	0.5	1017	85	6.46	1.5	3.35484	-1.8548
2009-12-25	8.6	12.2	17.4	8.7	8.7	54.246	0.5	1013.4	87	6.99	8.5	-0.64516	9.1452
2009-12-26	9.6	10.4	14.2	5.6	8.6	52.12	0	1013.2	65	12.88	-0.5	4.35484	-4.8548
2009-12-27	10.6	8	14.5	1.4	13.1	48.192	0	1014.1	72	11.8	0.5	5.35484	-4.8548
2009-12-28	11.6	7.3	11.5	3.3	8.2	48.264	0	1015.1	56	13.65	1.5	0.35484	1.1452
2009-12-29	12.6	6.3	14.3	-0.1	14.4	45.932	0	1016.9	68	13.29	-10.5	-1.64516	-8.8548
2009-12-30	13.6	8.7	15.8	4.1	11.7	49.427	0	1011.8	69	8	4.5	1.35484	3.1452
2009-12-31	14.6	4.9	7.9	0.9	7	45.57	0	1013.2	50	14.26	-5.5	0.35484	-5.8548
2010-01-01	15.6	4.1	9.2	0	9.2	44.633	0	1017	49	14.17	13.5323	3.26613	10.2661
2010-01-02	16.6	7.2	13.9	1.1	12.8	47.48	0	1015.7	65	8.62	8.5323	-2.73387	11.2661
2010-01-03	17.6	8.6	11.8	2.9	8.9	49.8	0	1013.4	60	7.53	7.5323	-0.73387	8.2661
2010-01-04	18.6	8.3	16.8	0.1	16.7	48.892	0	1012.1	68	12.7	-6.4677	1.26613	-7.7339
2010-01-05	19.6	7.4	11.5	3.7	7.8	48.75	0	1013	51	14.05	16.5323	2.26613	14.2661
2010-01-06	20.6	4.4	8.6	0.2	8.4	44.82	0	1016.3	51	14.1	-3.4677	-3.73387	0.2661
2010-01-07	21.6	4.7	10.1	-0.5	10.6	45.31	0	1017.2	50	14.38	0.5323	0.26613	0.2661
2010-01-08	22.6	4.9	10.9	-1.5	12.4	45.285	0	1017.8	53	13.6	1.5323	1.26613	0.2661
2010-01-09	23.6	5.8	13.3	-0.3	13.6	45.536	0	1020.9	64	13.97	4.5323	0.26613	4.2661
2010-01-10	24.6	9.5	15.7	2.7	13	50.766	0	1021.3	66	10.94	4.5323	-2.73387	7.2661
2010-01-11	25.6	9.7	13.3	6.8	6.5	50.635	2.5	1016.8	75	2.96	-1.4677	-1.73387	0.2661
2010-01-12	26.6	6.5	11.3	2	9.3	46.228	9.5	1012.1	68	9.33	4.5323	2.26613	2.2661
2010-01-13	27.6	2.3	6.8	-0.5	7.3	41.343	0	1016.5	57	14.35	-12.4677	-0.73387	-11.7339
2010-01-14	28.6	3.7	9.6	-1.8	11.4	43.475	0	1024.5	55	15.09	1.5323	4.26613	-2.7339
2010-01-15	29.6	5.9	12.7	-0.6	13.3	44.745	0	1025	75	7.29	4.5323	-2.73387	7.2661
2010-01-16	0.8	5.9	12.2	1.9	10.3	45.34	0	1026.7	68	13.53	-9.4677	-1.73387	-7.7339
2010-01-17	1.8	5.7	13	0.3	12.7	44.783	0	1028	71	14.49	-4.4677	-2.73387	-1.7339
2010-01-18	2.8	7.9	17.9	0.8	17.1	48.105	0	1027.4	71	14.28	-4.4677	-1.73387	-2.7339
2010-01-19	3.8	8.4	16	1.7	14.3	48.38	0	1028.7	79	12.47	4.5323	2.26613	2.2661
2010-01-20	4.8	12.9	21.1	5	16.1	55.55	0	1022.1	78	8.98	11.5323	3.26613	8.2661
2010-01-21	5.8	15.8	18.8	11	7.8	60.048	0	1012.4	72	7.68	-3.4677	1.26613	-4.7339
2010-01-22	6.8	10.6	15.7	6.1	9.6	52.79	0	1018	55	13.25	0.5323	1.26613	-0.7339
2010-01-23	7.8	6.2	10.1	4	6.1	47.26	0	1019.7	50	11.33	3.5323	1.26613	2.2661
2010-01-24	8.8	6.8	13.1	-0.7	13.8	47.508	0	1021.5	57	15.2	9.5323	2.26613	7.2661
2010-01-25	9.8	8.6	13.1	4.6	8.5	49.278	0	1018.3	69	6.94	4.5323	0.26613	4.2661
2010-01-26	10.8	6.1	12.7	-0.4	13.1	46.3	0	1024.7	60	16.28	-1.4677	-1.73387	0.2661
2010-01-27	11.8	8.6	17	-0.2	17.2	49.684	0	1021.9	62	15.04	8.5323	2.26613	6.2661
2010-01-28	12.8	12.4	15.8	7.4	8.4	54.84	13.5	1012.5	74	4.91	5.5323	-0.73387	6.2661
2010-01-29	13.8	9.7	15.6	5.8	9.8	51.763	0	1019	51	15.57	7.5323	0.26613	7.2661
2010-01-30	14.8	9.2	15.4	3.7	11.7	51.004	0	1020.6	53	13.83	2.5323	0.26613	2.2661
2010-01-31	15.8	10.5	13.5	7.5	6	51.29	20	1016.2	90	2.61	-3.4677	-1.73387	-1.7339
2010-02-01	16.8	10	12	8	4	50.572	26.5	1008.9	87	2.58	7.469	0.75221	6.7168
2010-02-02	17.8	9.1	13.6	4.7	8.9	50.659	0	1014.4	57	12.62	8.469	-2.24779	10.7168
2010-02-03	18.8	7.8	12.4	4.8	7.6	49.868	0	1018	42	15.83	16.469	1.75221	14.7168
2010-02-04	19.8	6.9	12.8	3.2	9.6	48.845	0	1019.5	41	14.49	-8.531	-2.24779	-6.2832
2010-02-05	20.8	6.7	12.4	2.8	9.6	48.372	0	1019.7	44	15.32	-3.531	-0.24779	-3.2832
2010-02-06	21.8	7.4	12.9	2.8	10.1	49.03	0	1022.1	47	15.76	-6.531	-4.24779	-2.2832
2010-02-07	22.8	5.1	10.6	-0.4	11	44.342	0	1025.9	66	10.32	1.469	0.75221	0.7168
2010-02-08	23.8	11.8	17.7	4	13.7	53.864	0	1021.3	76	10.79	9.469	-0.24779	9.7168
2010-02-09	24.8	15.6	21.7	10.7	11	59.936	6	1015.5	88	6.59	4.469	0.75221	3.7168
2010-02-10	25.8	19	23	14.9	8.1	65.602	24.5	1011.3	87	8.03	11.469	-0.24779	11.7168
2010-02-11	26.8	18.7	23.5	15.4	8.1	64.886	9	1007.9	82	5.28	-10.531	-2.24779	-8.2832
2010-02-12	27.8	11.6	15.6	7	8.6	53.72	0	1014.6	70	9.58	0.469	0.75221	-0.2832
2010-02-13	28.8	8.6	15.2	4.1	11.1	49.336	0	1019.7	68	16.4	-4.531	-0.24779	-4.2832
2010-02-14	0	6.9	10.1	2.6	7.5	45.995	7	1021.4	79	3.19	-1.531	-4.24779	2.7168
2010-02-15	1	9.7	11.7	7.8	3.9	49.836	20	1013.2	92	3.23	1.469	0.75221	0.7168
2010-02-16	2	9	14	5.7	8.3	50.252	0	1017.2	62	14.19	1.469	0.75221	0.7168
2010-02-17	3	8	11.5	5.7	5.8	48.192	0	1019.5	72	10.9	-0.531	0.75221	-1.2832
2010-02-18	4	7.1	11.9	3.9	8	47.919	0	1017.2	57	15.78	-7.531	0.75221	-8.2832
2010-02-19	5	6	11.2	2.9	8.3	47.336	0	1018.1	46	19.35	-3.531	-1.24779	-2.2832
2010-02-20	6	6.3	13.1	1	12.1	46.661	0	1019.7	59	19.22	1.469	3.75221	-2.2832
2010-02-21	7	8.4	15.3	1.8	13.5	49.04	0	1020.2	68	16.74	1.469	0.75221	0.7168
2010-02-22	8	12.3	19.3	4.8	14.5	54.602	1	1017.6	78	10.73	16.469	3.75221	12.7168
2010-02-23	9	15	19.5	11.1	8.4	58.892	1	1015.1	82	17.29	-0.531	-3.24779	2.7168
2010-02-24	10	14.8	20.2	8.2	12	58.58	0	1017.4	85	15.02	0.469	0.75221	-0.2832
2010-02-25	11	17.3	21	12.3	8.7	62.618	3	1016.1	82	7.95	10.469	2.75221	7.7168
2010-02-26	12	17.4	18.2	16.1	2.1	63.14	48	1006.8	94	1.89	-2.531	3.75221	-6.2832
2010-02-27	13	16	17.2	14.7	2.5	60.576	1.5	1008.3	86	3.8	-0.531	-1.24779	0.7168
2010-02-28	14	14.3	18.2	10	8.2	57.768	0.5	1014.8	72	19.9	-1.531	-1.24779	-0.2832
2010-03-01	15	13.6	18.6	7.8	10.8	56.56	22.5	1011.4	90	5.8	2.9758	-0.69355	3.6694
2010-03-02	16	15.7	19.7	13.2	6.5	60.013	0	1009.5	81	8.62	3.9758	-2.69355	6.6694
2010-03-03	17	12.7	16.2	9.1	7.1	55.404	0.5	1016	68	11.39	3.9758	1.30645	2.6694
2010-03-04	18	13.5	17.6	9.2	8.4	56.354	37	1013	94	2.01	-11.0242	-2.69355	-8.3306
2010-03-05	19	16	19	13.8	5.2	60.544	17.5	1013.1	84	10.84	6.9758	2.30645	4.6694
2010-03-06	20	16.8	23.9	13.3	10.6	61.928	15.5	1011.8	87	9.43	2.9758	-0.69355	3.6694
2010-03-07	21	11.8	13.4	9.5	3.9	53.578	11	1014.8	87	2.61	-4.0242	-1.69355	-2.3306
2010-03-08	22	10.5	12.1	9.6	2.5	51.758	5	1020.3	78	3.24	5.9758	-0.69355	6.6694
2010-03-09	23	10.1	13.6	6.4	7.2	50.782	30.5	1010.1	86	4.64	-11.0242	-1.69355	-9.3306
2010-03-10	24	4.8	7.3	2.4	4.9	44.288	0	1013.1	62	20.99	14.9758	1.30645	13.6694
2010-03-11	25	6.5	12.4	-1.3	13.7	47.018	0	1024	58	21.81	-7.0242	-2.69355	-4.3306
2010-03-12	26	11	19.3	2	17.3	52.99	0	1023.7	65	18.89	11.9758	-2.69355	14.6694
2010-03-13	27	16.5	23.2	9.1	14.1	61.112	0	1022.2	72	14.1	-11.0242	-3.69355	-7.3306
2010-03-14	28	17.2	21.2	13.4	7.8	62.372	0	1023.8	79	14.14	5.9758	-0.69355	6.6694
2010-03-15	29	17.7	19.6	16.6	3	63.464	41	1013.7	88	1.33	4.9758	-0.69355	5.6694
2010-03-16	0.2	12.7	17.2	7.3	9.9	55.659	0	1014.1	53	13.78	-5.0242	-2.69355	-2.3306
2010-03-17	1.2	9.5	15	3.3	11.7	51.452	0	1021.8	52	22.65	-5.0242	-1.69355	-3.3306
2010-03-18	2.2	12.7	19.8	5.8	14	55.591	0	1015.2	57	17.11	3.9758	1.30645	2.6694
2010-03-19	3.2	13.3	21.1	6	15.1	56.512	0	1014.9	48	22.57	-15.0242	-1.69355	-13.3306
2010-03-20	4.2	19.5	27	10.5	16.5	65.519	8	1008	69	19.03	4.9758	3.30645	1.6694
2010-03-21	5.2	13.9	18.8	8.5	10.3	57.325	0	1009.2	39	21.78	-11.0242	0.30645	-11.3306
2010-03-22	6.2	11.5	15.9	5.6	10.3	53.715	0	1016.4	65	21.65	4.9758	4.30645	0.6694
2010-03-23	7.2	14	16.8	12.8	4	57.256	30.5	1011.4	86	2.62	4.9758	5.30645	-0.3306
2010-03-24	8.2	12.5	13.3	11.8	1.5	54.633	15	1010.7	93	1.4	7.9758	1.30645	6.6694
2010-03-25	9.2	11	12.7	8	4.7	52.378	14.5	1008.4	83	3.06	11.9758	2.30645	9.6694
2010-03-26	10.2	9.3	13.9	4.9	9	50.984	0	1018.7	56	20.85	-7.0242	-2.69355	-4.3306
2010-03-27	11.2	8.3	13.2	2.1	11.1	49.258	0	1024.7	62	20.97	-1.0242	-1.69355	0.6694
2010-03-28	12.2	9.5	15.6	6.7	8.9	50.129	2.5	1021.1	79	10.74	-1.0242	1.30645	-2.3306
2010-03-29	13.2	10.2	15.3	3.9	11.4	51.956	0	1022.3	62	24.24	-1.0242	-1.69355	0.6694
2010-03-30	14.2	8.7	12.9	5	7.9	50.111	0	1028.5	57	17.97	1.9758	0.30645	1.6694
2010-03-31	15.2	12.7	17.7	7.9	9.8	55.2	1.5	1022.7	80	9.61	-15.0242	-1.69355	-13.3306
