# Supplementary material for: Daily calving frequency and preterm calving is not associated with lunar cycle but preterm calving is associated with weather conditions in Japanese Black cows
Source: PLoS One. 2019 Jul 23;14(7):e0220255. doi: 10.1371/journal.pone.0220255 (PMC6650079; doi:10.1371/journal.pone.0220255)
Supplement: S2 Table — (XLSX) [file pone.0220255.s002.xlsx]

## Sheet: Sheet1
farmID	CowID	parity	gestating length	lunar	Average temperature	Maximum temperature	Minimum temperature	Diurnal temperature variation	Precipitation amount	Barometric pressure	Relative humidity	Solar radiation	calving date
1	2321	1	288	16.6	19.8	25.4	13.7	11.7	0	1014.2	68	23	2008-05-22
1	2321	2	283	22	30	34.3	27.2	7.1	0	1003.6	67	25.58	2009-08-13
1	4227	12	291	1.6	21.5	25.3	17.3	8	0	1011.9	74	14.3	2006-09-24
1	4227	13	286	18.6	24.9	28.3	22.2	6.1	0	1013.8	80	15.1	2007-09-30
1	4227	14	288	3.2	17.8	23.6	12.6	11	0	1015.5	71	13.47	2008-11-01
1	4228	7	284	8.7	14.4	18.6	11.2	7.4	4.5	1012.1	74	24.2	2006-04-07
1	4228	8	294	21	14.2	19.1	8.6	10.5	0	1017.5	60	23.1	2007-04-09
1	4228	9	291	17.2	16.7	22.7	11.8	10.9	41.5	1015.4	84	10.36	2008-11-15
1	4228	10	297	4	7.1	11.9	3.9	8	0	1017.2	57	15.78	2010-02-18
1	4229	6	288	5.5	29.7	34.1	25.5	8.6	0	1008.5	65	26.7	2006-07-01
1	4229	7	287	11	28.4	32.4	25.1	7.3	0	1003.5	72	18.7	2007-06-26
1	4229	8	289	7.3	21.5	23.8	20	3.8	87	1003.6	92	2.6	2008-06-11
1	4229	9	286	23.3	28.7	34.7	24.5	10.2	0	1008.8	70	18.83	2009-07-16
2	504	1	291	3.6	19.5	24	16	8	5	1007.8	75	12.2	2008-05-09
2	504	2	286	10.5	14.2	20.6	8	12.6	0	1012.1	65	24.05	2009-04-06
2	504	3	296	20	16.8	23.9	13.3	10.6	15.5	1011.8	87	9.43	2010-03-06
2	1049	1	290	19.7	26.2	29.1	24.1	5	0	1004.3	72	17.35	2009-09-09
2	1143	1	283	9.7	27.5	31.1	24.8	6.3	0	1008.7	81	15.67	2009-08-30
2	1865	1	285	3.2	12.7	19.5	6.4	13.1	0	1017.4	69	14.4	2007-11-13
2	1865	2	281	9.6	7.6	13.4	2.6	10.8	0	1022.1	63	12.54	2009-01-06
2	1865	3	285	28.3	7.6	11.4	3.8	7.6	6.5	1019.1	78	4.14	2009-12-15
2	2004	1	288	28.4	10.7	16	7.3	8.7	6	1015.4	79	7.7	2008-01-07
2	2004	2	290	1.8	8.2	14.1	1.3	12.8	0	1024.1	78	5.66	2009-01-28
2	2004	3	298	11.6	7.3	11.5	3.3	8.2	0	1015.1	56	13.65	2009-12-28
2	2322	1	294	5	28.5	32.5	24.9	7.6	0	1009.2	72	26.07	2008-07-08
2	2322	2	289	14.6	22.7	25.9	19.2	6.7	0	1011.2	82	23.57	2009-06-08
2	2489	1	278	11	27.2	31.3	23.7	7.6	0	1009.2	76	26.41	2008-07-14
2	2489	2	293	1.3	25.4	29.6	20.2	9.4	9.5	1002.7	72	24.46	2009-06-24
2	2502	1	296	9	26.6	30.7	23.1	7.6	0	1006	77	17.47	2008-07-12
2	2502	2	293	19.6	24.4	28.4	21.9	6.5	0	1002.4	67	15.12	2009-06-13
2	3095	1	282	22.1	15.8	19.6	12.8	6.8	4	1012.8	90	4.11	2009-03-19
2	3095	2	283	7	8.4	15.3	1.8	13.5	0	1020.2	68	16.74	2010-02-21
2	3210	1	283	9	17.1	20.7	14.8	5.9	6.5	1015.7	86	11.13	2009-05-04
2	3210	2	285	5.2	13.9	18.8	8.5	10.3	0	1009.2	39	21.78	2010-03-21
2	3266	1	287	16.5	18.2	23.7	12.8	10.9	0	1013.5	75	23.02	2009-04-12
2	3266	2	289	7.2	14	16.8	12.8	4	30.5	1011.4	86	2.62	2010-03-23
2	3344	1	284	14	20	25.7	12.8	12.9	0	1010.9	71	26.93	2009-05-09
2	3836	1	279	19.6	7.4	11.5	3.7	7.8	0	1013	51	14.05	2010-01-05
2	3836	1	279	19.6	7.4	11.5	3.7	7.8	0	1013	51	14.05	2010-01-05
2	3854	1	291	12.6	6.3	14.3	-0.1	14.4	0	1016.9	68	13.29	2009-12-29
2	3865	1	291	0.8	5.9	12.2	1.9	10.3	0	1026.7	68	13.53	2010-01-16
2	4331	10	282	12.7	20	24.6	16.5	8.1	29.5	1001.4	76	17.3	2006-04-11
2	4331	11	286	3	12.9	19	8.6	10.4	5.5	1021.7	75	20	2007-03-22
2	4331	12	295	12.4	14.1	20.6	8.8	11.8	0	1010.3	61	21.1	2008-03-20
2	4331	13	288	23.8	6	8.5	2.8	5.7	22	1017.8	90	1.44	2009-02-19
2	4331	14	287	5.8	15.8	18.8	11	7.8	0	1012.4	72	7.68	2010-01-21
2	4332	9	286	21.7	13.9	17.7	10.3	7.4	0.5	1006.9	45	26.8	2006-04-20
2	4332	10	282	4.6	18.9	24.9	15.7	9.2	29.5	1009.9	84	10.1	2007-04-22
2	4332	11	289	13	16.8	21.6	9.8	11.8	0	1013.6	56	25.8	2008-04-19
2	4332	12	281	21.1	15.2	21.3	8.6	12.7	0	1017.1	74	12.32	2009-03-18
2	4332	13	289	8	12.3	19.3	4.8	14.5	1	1017.6	78	10.73	2010-02-22
2	4336	4	283	5.4	13.6	20.2	8.3	11.9	0	1010	62	18.7	2007-02-23
2	4336	5	299	12	6.6	14.6	-0.7	15.3	0	1025.1	54	17.5	2008-02-19
2	4336	6	293	20.8	10.8	14.8	5.9	8.9	1	1017.3	50	9.27	2009-02-16
2	4336	7	298	6.8	10.6	15.7	6.1	9.6	0	1018	55	13.25	2010-01-22
2	5677	5	294	4.3	27.9	32.6	24.6	8	0	1007.9	75	16.3	2006-08-28
2	5677	6	287	1.2	27.5	31.6	23.5	8.1	20.5	1008.3	83	20.7	2007-08-14
2	5677	7	287	18	29.1	32.9	25.2	7.7	0	1004.9	75	25.67	2008-07-21
2	5677	8	292	22	30	34.3	27.2	7.1	0	1003.6	67	25.58	2009-08-13
2	5918	10	283	24.3	21.5	25.4	16.8	8.6	0	1013	82	13.6	2006-05-22
2	5918	11	288	1.3	23.4	28.4	18	10.4	0	1002	50	19.1	2007-05-18
2	6949	5	262	28.9	25.2	31.8	21	10.8	18.5	1007.9	85	14.9	2006-06-25
2	6949	6	295	20.3	21.1	25.9	15.6	10.3	0	1009	72	28.9	2007-06-06
2	6949	7	285	1.6	19.1	24.9	12.7	12.2	0	1010.3	62	27.6	2008-05-07
2	6949	8	275	10	17.7	22.1	14.1	8	0	1011.4	76	23.75	2009-05-05
2	11703	3	301	24.9	29.2	33.6	26.7	6.9	0	998.6	70	19.5	2006-08-19
2	11703	4	289	28	24.7	25.8	23.9	1.9	119.5	1003.4	93	4.1	2007-07-13
2	11703	5	295	6.8	22.5	25.6	20.2	5.4	2	1009	86	12.73	2008-10-06
2	11703	6	297	21.3	18.2	22.8	14.5	8.3	0	1015.3	72	15.98	2009-10-10
2	11705	3	287	4.6	22.3	26.9	17	9.9	0	1010	70	21.2	2006-09-27
2	11705	4	285	22.2	26.9	30.4	24.2	6.2	0	1006.5	83	16.5	2007-09-04
2	11705	5	288	19	28.5	31.6	26.5	5.1	0	1005.5	80	26.62	2008-07-22
2	11705	6	288	25.6	23.4	26.1	21.1	5	1.5	1008.8	81	15.86	2009-06-19
2	11713	3	285	9.5	27.5	29.6	24.3	5.3	43	998.4	81	6.3	2006-07-05
2	11713	4	288	12.3	20.6	22.3	18.7	3.6	16	1009.5	84	4	2007-05-29
2	11713	5	289	6.3	21.4	23.6	20.2	3.4	76	1007.9	90	3.8	2008-06-10
2	11713	6	286	11.6	21.9	25.3	19.8	5.5	0.5	998.4	85	13.22	2009-06-05
2	12122	3	293	2.4	10.7	16.4	5.5	10.9	0	1016.7	74	17.2	2007-02-20
2	12122	4	294	22	9.3	14.9	2.5	12.4	0	1010.3	59	14.6	2008-02-29
2	12132	3	292	26.5	23.5	25.6	21.9	3.7	155	1003.1	94	0.5	2006-07-22
2	12132	4	287	1	20.8	21.6	19.9	1.7	10	1007.8	92	3.5	2007-06-16
2	12132	5	303	13.3	22.8	24.5	21.3	3.2	18	1013.5	86	8.9	2008-06-17
2	12391	3	292	3	9.2	16	3	13	0	1021	66	14.1	2007-01-22
2	12391	4	294	23.6	6.2	11	0	11	0	1021.1	59	14.6	2008-02-01
2	12391	5	298	7.8	10.7	12.5	9	3.5	11.5	1017	90	2.8	2009-02-03
2	12391	6	291	5.6	6.7	14.4	0.5	13.9	0	1023.1	64	13.53	2009-12-22
2	12499	4	296	14.3	26.2	31	21	10	0	1010.5	78	19.8	2009-07-07
2	12862	2	281	11.3	21.3	24.3	19.8	4.5	2	1013	86	9.4	2006-05-09
2	12862	3	286	19	15.1	19.7	11.7	8	0.5	1016.2	78	21.4	2007-04-07
2	12862	4	291	11.4	15.7	20.3	12.5	7.8	43	1003.6	88	4.7	2008-03-19
2	12862	5	298	18.6	23.8	29.2	18.7	10.5	0	1002	58	23.43	2009-06-12
2	13466	2	281	3	9.2	16	3	13	0	1021	66	14.1	2007-01-22
2	13466	3	292	19.4	12.3	15.7	9.1	6.6	0	1006.6	59	7.9	2007-12-29
2	13466	4	290	4.6	4.2	8.3	0.9	7.4	0	1016.6	55	12.15	2009-01-01
2	14387	1	292	9.6	22.9	26.3	19.9	6.4	0	1010	77	16.4	2006-10-02
2	14387	2	292	28.4	10.7	16	7.3	8.7	6	1015.4	79	7.7	2008-01-07
2	14387	3	296	12.4	11.3	19.2	6	13.2	0	1018.9	81	12.56	2008-12-10
2	14387	4	294	27.9	13.2	17.2	10.8	6.4	0	1016.8	59	10.32	2009-11-15
2	14484	1	284	6.9	19.3	24.8	15.2	9.6	0	1015	69	16	2006-10-29
2	14484	2	291	1.4	15.3	21.9	11.1	10.8	19	1014.4	80	10.9	2007-12-11
2	14484	3	283	6.2	18	23.4	12.7	10.7	0	1017.9	67	10.52	2008-11-04
2	14484	4	283	19.3	20.7	26.5	16.8	9.7	0	1002.5	72	13.58	2009-10-08
2	14741	1	289	14.4	15.9	22	8.6	13.4	0	1016.8	74	15.6	2007-03-04
2	14741	2	293	15	7.4	10.5	4	6.5	6	1017.8	88	1.5	2008-02-22
2	14741	3	295	19.8	14.9	20	11.2	8.8	0	1012.5	66	14.84	2009-02-15
2	14741	4	288	22.8	5.1	10.6	-0.4	11	0	1025.9	66	10.32	2010-02-07
2	14741	4	288	22.8	5.1	10.6	-0.4	11	0	1025.9	66	10.32	2010-02-07
3	264	3	299	5	6	11.2	2.9	8.3	0	1018.1	46	19.35	2010-02-19
3	4681	12	296	16.9	13	19.7	6.4	13.3	0	1028.7	74	16.25	2009-11-04
3	4717	9	285	13.2	13.7	16.3	10.7	5.6	0	1019.1	65	4.83	2008-11-11
3	5043	8	278	13.1	12.5	20	5	15	0	1015.4	57	19.13	2009-03-10
3	5738	18	293	20.2	11.1	15.9	4.3	11.6	0	1016.3	52	10.56	2008-11-18
3	5757	8	288	16.3	18.4	19.2	16.9	2.3	35	1013.8	87	1.71	2009-10-05
3	5981	10	291	7.9	18.1	21.9	14.8	7.1	3	1007.4	79	7.27	2009-10-26
3	6099	11	286	12.3	24	27.6	22.3	5.3	8.5	1010.5	88	12.49	2009-07-05
3	6692	10	289	5.1	10.5	14.6	5.2	9.4	0	1021.8	60	17.71	2009-03-02
3	7274	8	296	21	11.8	13.4	9.5	3.9	11	1014.8	87	2.61	2010-03-07
3	7782	9	291	11	17.3	21	12.3	8.7	3	1016.1	82	7.95	2010-02-25
3	8017	8	288	15.7	27.7	32.1	25.2	6.9	11	1006.2	83	12.66	2008-08-17
3	8466	16	296	14.8	9.2	15.4	3.7	11.7	0	1020.6	53	13.83	2010-01-30
3	8619	10	285	10.8	10.3	15.3	5.7	9.6	0	1019.8	73	15.28	2009-02-06
3	8733	10	296	2.6	9.4	12.9	6.1	6.8	0	1016.5	60	11.96	2008-12-30
3	9395	11	288	6.4	13.6	21.6	7	14.6	0	1019.2	77	10.88	2008-12-04
3	9490	7	290	25.9	18.2	20.5	16.6	3.9	137.5	1007.7	89	1.82	2009-11-13
3	9787	8	291	22.4	10	18.8	2.7	16.1	0	1021.8	71	11.9	2008-12-20
3	10063	11	285	3	25.8	31.7	23.7	8	47	1004.6	89	6.68	2009-07-25
3	10070	9	282	22.3	27.8	34.8	23.9	10.9	0	1009.8	72	21.72	2009-07-15
3	10778	12	287	10.2	17.2	19.6	15.9	3.7	30.5	1012.9	87	2.95	2008-11-08
3	11066	12	289	12.8	20.7	24.1	18.1	6	0	1014.2	69	18.22	2008-10-12
3	11094	4	289	6.8	22.5	25.6	20.2	5.4	2	1009	86	12.73	2008-10-06
3	11135	11	287	24.6	22.6	24.5	21.3	3.2	31.5	1010.8	86	6.69	2009-06-18
3	11158	11	288	25.3	27.2	32.5	22.8	9.7	0	1009.5	79	17.42	2008-09-25
3	11210	9	283	24.8	12.2	18.6	5.3	13.3	9	1008.3	62	13.55	2009-02-20
3	11213	12	291	28.1	12	16.9	6.4	10.5	0	1011.7	49	22.71	2009-03-25
3	11214	9	284	4.8	22.2	25.3	19.2	6.1	21	1011.8	83	7.4	2008-10-04
3	11238	7	289	28.1	12	16.9	6.4	10.5	0	1011.7	49	22.71	2009-03-25
3	11244	10	288	13.8	20.5	23.8	17.4	6.4	0	1015.4	80	12.2	2008-10-13
3	11247	8	295	21.4	7.7	14.9	1.5	13.4	0	1020.9	64	13	2008-12-19
3	11249	12	293	4.2	19.5	27	10.5	16.5	8	1008	69	19.03	2010-03-20
3	11252	8	268	0	27	30.4	23	7.4	6	998.4	81	12.97	2009-07-22
3	11254	8	287	18.8	7.8	12.4	4.8	7.6	0	1018	42	15.83	2010-02-03
3	11255	9	289	23	28.9	32.2	26.4	5.8	0	1007.2	72	25.49	2009-08-14
3	11268	9	298	3.3	10.2	14.8	5.6	9.2	0.5	1023.6	77	6.94	2009-11-20
3	11276	12	297	10.9	17.8	23.7	12.9	10.8	0	1021.3	80	15.86	2009-10-29
3	11277	9	289	12.9	18.7	24.8	12.3	12.5	0	1019.1	79	13.38	2009-10-31
3	11278	8	296	24.6	22.6	24.5	21.3	3.2	31.5	1010.8	86	6.69	2009-06-18
3	11282	13	292	25.6	10.4	12	9.1	2.9	8.5	1012.3	91	2.36	2009-01-22
3	11287	10	286	8.8	21.3	25.4	17.1	8.3	0	1016.4	82	19.08	2008-10-08
3	11291	8	284	17.5	19	24.7	13.7	11	8	1008.1	69	16.64	2009-04-13
3	11341	8	288	6.2	11.5	15.9	5.6	10.3	0	1016.4	65	21.65	2010-03-22
3	11358	11	291	25.2	10.9	14	8.6	5.4	4	1022.3	86	3.15	2008-11-23
3	11429	9	283	20.8	10.8	14.8	5.9	8.9	1	1017.3	50	9.27	2009-02-16
3	11488	12	288	8.8	11.2	15	9.1	5.9	0	1017.6	75	11.62	2009-02-04
3	11501	8	282	26	29.6	32.4	26	6.4	0	1009.9	70	25.4	2008-07-29
3	11502	5	289	18	23.2	25.6	19.8	5.8	0	1006.3	67	23.74	2009-05-13
3	12488	5	278	11	17.3	21	12.3	8.7	3	1016.1	82	7.95	2010-02-25
3	12489	4	284	26.3	30.6	35.4	27.7	7.7	0	1007.4	67	22.22	2009-07-19
4	2307	1	292	29	20.5	25.3	18.2	7.1	5	1003	81	10	2008-05-05
4	2307	2	286	2.3	23.1	28.1	18.8	9.3	0	1013.1	74	22.14	2009-09-21
4	4236	8	287	19.5	4.7	10.4	-0.2	10.6	0	1024.2	65	8.2	2007-01-09
4	4236	9	292	29.3	20.3	21	19.8	1.2	57	1013.5	94	1.61	2008-09-29
4	4237	8	290	4	7.5	11	3.4	7.6	3	1022.6	75	4.7	2007-01-23
4	4237	9	294	26.4	7.3	13	1.4	11.6	0	1020.7	69	5.88	2008-12-24
4	4238	8	283	10.5	6.1	13.3	0.8	12.5	0	1027.9	69	11.5	2006-12-31
4	4238	9	287	5.3	22.9	27.1	18.3	8.8	0	1009.2	77	21.4	2008-06-09
4	4238	10	296	12.3	24.1	28	21.4	6.6	1.5	1014.3	90	11.6	2009-10-01
4	4239	7	290	9.5	4.1	11.2	-2.3	13.5	0	1027.7	61	13	2006-12-30
4	4239	8	296	19.4	9.7	16.7	4.7	12	0	1018.2	77	12.05	2008-12-17
4	4239	9	298	13.2	10.2	15.3	3.9	11.4	0	1022.3	62	24.24	2010-03-29
4	4240	5	292	17.3	25.8	28.6	23.1	5.5	3.5	1010.9	82	8.1	2006-09-10
4	4240	6	289	21.2	11.7	16.9	8.2	8.7	0	1019.7	51	13.2	2007-12-01
4	4240	7	288	19.6	7.4	11.5	3.7	7.8	0	1013	51	14.05	2010-01-05
4	4241	3	295	28.3	19.5	22.1	17.8	4.3	61	1011.5	85	2.2	2006-05-26
4	4241	4	292	12.2	9.5	16.2	3.5	12.7	0	1024.5	61	14.3	2007-11-22
4	4241	5	289	1	14.6	19.4	11.5	7.9	0	1006.2	48	27.09	2009-04-26
5	2315	1	292	6.3	21.4	23.6	20.2	3.4	76	1007.9	90	3.8	2008-06-10
5	4258	4	296	13.9	20	21.6	18.6	3	1	1003	78	6.4	2006-06-10
5	4258	5	276	14.3	20.7	24.2	17	7.2	0	1007.8	65	22.9	2007-05-31
5	4258	6	296	1.4	11.4	17.2	4.8	12.4	0	1017	67	10.01	2008-11-29
6	117	1	269	8.3	22.5	26.6	19	7.6	2.5	999.4	84	7.2	2007-05-25
6	117	2	287	23.6	23.7	27.4	21.1	6.3	70.5	999	85	15.7	2008-05-29
6	117	3	297	9.7	27.5	31.1	24.8	6.3	0	1008.7	81	15.67	2009-08-30
6	1872	1	293	16.2	13.4	20.2	7.2	13	0	1018.2	67	7.4	2007-11-26
6	1872	2	282	1.6	19.8	24.5	16.4	8.1	11	1011.9	79	17.01	2009-05-26
6	4200	10	284	18.9	28.1	32.1	24.4	7.7	0	1003.9	78	24.4	2006-08-13
6	4201	8	288	8.6	18.1	25.9	11.8	14.1	0	1016.7	53	25.7	2007-04-26
6	4201	9	297	24	19.3	23.4	13.9	9.5	0	1015.8	73	25.8	2008-04-30
6	4201	10	296	11.7	27.1	30.5	24.4	6.1	0	1011.6	72	19.76	2009-09-01
6	4202	6	289	17.4	6.5	12.1	3	9.1	0	1015.7	44	21.5	2007-03-07
6	4202	7	293	27	21.9	27.9	16.1	11.8	0	1007.6	64	27.2	2008-05-03
6	4202	8	288	16	21.8	29.3	13.6	15.7	0	1012.4	60	24.99	2009-05-11
6	12388	3	289	4.6	18.9	24.9	15.7	9.2	29.5	1009.9	84	10.1	2007-04-22
6	12388	4	297	5.6	17.2	20.4	14.6	5.8	0	1010.6	71	23.2	2008-05-11
6	12388	5	293	3.3	23.7	28.3	20.3	8	7	1014.8	81	16.69	2009-09-22
7	1418	1	292	13.8	9.7	15.6	5.8	9.8	0	1019	51	15.57	2010-01-29
7	2513	1	284	17	30	35.8	25.3	10.5	0	1006.8	71	26.55	2008-07-20
7	2513	2	285	1.3	25.4	29.6	20.2	9.4	9.5	1002.7	72	24.46	2009-06-24
7	3062	1	288	28.2	10.6	17.3	6.2	11.1	0	1022.9	69	13.03	2008-11-26
7	3062	2	294	23.8	11.8	17.7	4	13.7	0	1021.3	76	10.79	2010-02-08
7	4206	6	302	18	12.6	16.7	8.8	7.9	0	1021.1	70	7.6	2007-04-06
7	4206	7	301	14.6	18.7	23.7	14.4	9.3	0	1004.9	63	27.1	2008-05-20
7	4206	8	304	18	23.2	25.6	19.8	5.8	0	1006.3	67	23.74	2009-05-13
7	4207	5	285	8.3	26.3	29.8	23.9	5.9	3.5	999.8	79	13.4	2006-09-01
7	4207	6	288	26.6	26.1	32.7	22.4	10.3	0	1009.6	84	12.7	2007-10-08
7	4207	7	296	3.4	8.9	14.8	3.1	11.7	0	1023.1	79	11.2	2008-12-01
7	4207	8	293	16	15.7	19.7	13.2	6.5	0	1009.5	81	8.62	2010-03-02
7	4208	9	292	13.7	18.6	23.6	15.7	7.9	0	1005.4	73	20.7	2006-04-12
7	4208	10	293	8.3	22.5	26.6	19	7.6	2.5	999.4	84	7.2	2007-05-25
7	4208	11	288	12	26.4	30.6	22	8.6	0	1008.1	76	27.65	2008-07-15
7	4209	8	299	23.3	25.7	30	21.9	8.1	0	1009	85	17.7	2006-09-16
7	4209	9	290	5.6	7.5	10.4	5.4	5	0.5	1022.9	80	1.9	2008-01-14
7	4209	10	295	12.8	9.9	15.8	3.9	11.9	0	1018.3	71	16.02	2009-02-08
7	4210	6	292	29.3	23.4	28.3	19.4	8.9	0	1012.8	72	17.6	2006-09-22
7	4210	7	294	25.2	28.6	33	24.5	8.5	0	999.9	69	16	2007-09-07
7	4210	8	295	13.7	28.2	32.4	24.1	8.3	0	1000.4	78	25.17	2008-08-15
7	4210	9	302	10.3	23.4	25.6	21.8	3.8	42	1014.9	94	2.6	2009-09-29
7	4211	4	294	21	16.6	20.7	13.4	7.3	2.5	1011.3	74	11.6	2007-02-09
7	4211	5	293	28.2	10.6	17.3	6.2	11.1	0	1022.9	69	13.03	2008-11-26
7	4211	6	291	3.8	8.4	16	1.7	14.3	0	1028.7	79	12.47	2010-01-19
7	11643	3	284	28.9	17.6	24.4	13.4	11	0	1011.7	71	14.4	2006-11-20
7	11643	4	288	15.4	12.6	14.9	9.8	5.1	0	1020.2	60	3	2007-12-25
7	12259	3	292	29	10.1	11.8	8.3	3.5	17.5	1012.8	92	1.6	2007-02-17
7	12259	4	301	27.4	13.7	19.9	8.6	11.3	0	1016.4	43	18.1	2008-04-04
7	13457	2	297	7.6	22.7	27.6	17.2	10.4	1.5	1014.3	71	15.9	2006-09-30
7	13457	3	295	12.2	9.5	16.2	3.5	12.7	0	1024.5	61	14.3	2007-11-22
7	13457	4	292	27.2	13	18.8	8.9	9.9	0	1020.6	65	13.58	2008-11-25
7	13457	5	301	6.6	9.6	19.2	2.6	16.6	0	1019.8	75	10.44	2009-12-23
7	13689	2	284	4	14.4	20.2	7.4	12.8	0	1020.9	72	20.8	2007-03-23
7	13689	3	292	28.4	11.7	16.7	5.9	10.8	0	1019.5	62	7.4	2008-04-05
7	13689	4	292	28.3	30	32.6	28	4.6	0	1001.3	72	15.78	2009-07-21
8	4242	5	296	7.6	17.4	22.9	13.6	9.3	4	1008.8	58	20.7	2007-04-25
8	4242	6	292	10.9	17.8	23.7	12.9	10.8	0	1021.3	80	15.86	2009-10-29
9	494	1	291	9.6	8.3	13	4	9	0	1024.1	66	11.3	2008-01-18
9	494	2	287	9.1	14.9	21.1	9.6	11.5	22	1008.2	75	14.24	2009-03-06
9	494	3	296	20	16.8	23.9	13.3	10.6	15.5	1011.8	87	9.43	2010-03-06
9	4436	5	284	25.7	15.8	20.8	12.5	8.3	0	1008.8	59	25.1	2006-04-24
9	4436	6	290	13.3	22	26.2	18.3	7.9	0	1005.3	79	26.1	2007-05-30
9	4436	7	293	5.3	22.9	27.1	18.3	8.8	0	1009.2	77	21.4	2008-06-09
9	4436	8	288	26.6	23.8	27.5	21.1	6.4	1.5	1005	87	16.02	2009-06-20
9	4437	3	288	13.7	18.6	23.6	15.7	7.9	0	1005.4	73	20.7	2006-04-12
9	4437	4	286	16.2	28.4	33.1	24.5	8.6	0	1006.8	77	21.4	2007-08-29
9	4437	5	287	3.7	28.8	33.4	25.7	7.7	0	1007.7	74	22.22	2008-08-05
9	4437	6	293	6	25.4	27.6	24.1	3.5	4.5	1003.1	86	9.17	2009-07-28
9	4438	9	284	25.2	10.7	13.8	7.4	6.4	1	1018.4	73	3.3	2006-12-16
9	4438	10	290	4.4	9.1	14	4	10	0	1012.2	52	10.7	2007-12-14
9	4438	11	288	20.4	10.1	16.5	4.9	11.6	0	1016.1	63	11.7	2008-12-18
9	4439	7	286	0.9	20.8	25.7	16.7	9	0	1001.7	65	16.9	2006-05-28
9	4439	8	288	29.3	21.4	23.9	20.3	3.6	84	1003.9	91	1.8	2007-06-15
9	4439	9	287	15.3	25.3	29.8	22.3	7.5	9	1010.6	86	9.9	2008-06-19
9	4439	10	291	12.7	26.4	30.8	21.9	8.9	2.5	1012.2	76	22.1	2009-09-02
9	4440	4	302	19.9	21.1	23.4	18.4	5	0.5	1007.1	79	7.5	2006-06-16
9	4440	5	292	10.2	27.5	32.4	23.8	8.6	0	1009.9	77	22.1	2007-08-23
9	4440	6	294	8.8	21.3	25.4	17.1	8.3	0	1016.4	82	19.08	2008-10-08
9	4440	7	297	27.7	22	27.8	16.2	11.6	0	1010.9	70	18.63	2009-09-17
9	9917	8	282	11.2	10.1	16.7	5	11.7	0	1016.8	59	8.7	2006-12-02
9	9917	9	287	26.4	8.7	16.3	2.4	13.9	0	1019.4	62	12.1	2008-01-05
9	9917	10	288	5.1	10.5	14.6	5.2	9.4	0	1021.8	60	17.71	2009-03-02
10	4990	4	292	24.6	20	26.5	14.1	12.4	0	1018.5	75	16.5	2006-10-17
10	4990	5	294	23.6	6.2	11	0	11	0	1021.1	59	14.6	2008-02-01
10	4990	6	287	7	16.6	21.5	10.4	11.1	0	1021.3	67	27.51	2009-05-02
10	4991	7	284	19	15.1	19.7	11.7	8	0.5	1016.2	78	21.4	2007-04-07
10	4991	8	289	16.3	25.6	31.2	23.5	7.7	21.5	1006.7	85	8.9	2008-06-20
11	4977	5	285	8.9	27.4	31.1	24.9	6.2	0	1013.9	77	19.6	2006-08-03
11	4977	6	291	15.6	27.8	31.5	24.8	6.7	0	1006.4	71	23.8	2007-07-30
11	4977	7	297	18.7	28.1	32.8	25.2	7.6	0	1004.7	70	17.57	2008-08-20
11	4977	8	297	14	26.1	27.1	24.2	2.9	64.5	1003.7	88	5.72	2009-08-05
11	12793	2	285	7.9	21.6	24.2	18.1	6.1	1.5	1007.4	76	7.9	2006-06-04
11	12793	3	285	8.3	22.5	26.6	19	7.6	2.5	999.4	84	7.2	2007-05-25
11	12793	4	290	12	26.4	30.6	22	8.6	0	1008.1	76	27.65	2008-07-15
11	12793	5	295	13.9	19.4	23.3	17	6.3	16	1010.9	86	5.1	2009-11-01
12	3815	1	288	4.7	25.5	29.4	20.5	8.9	0	1009	65	25.37	2009-08-25
12	4978	5	297	25.3	24.8	29.7	20.8	8.9	0	1002.8	68	19.5	2006-09-18
12	4978	6	296	14.2	28.5	32.8	24.6	8.2	0	1011.4	74	24.5	2007-08-27
12	4978	7	289	8.3	26.8	30.6	24.3	6.3	0	1011.1	78	18.47	2008-09-08
12	4979	5	283	6.9	22.5	26.3	18.6	7.7	0.5	1006.9	67	21	2006-06-03
12	4979	6	287	11.6	28.9	32.5	25.6	6.9	0	1008.2	77	26	2007-07-26
12	12256	3	287	8.2	28.3	33.5	23.7	9.8	0	1008.3	74	24.7	2007-08-21
12	12256	4	295	20.8	10.8	14.8	5.9	8.9	1	1017.3	50	9.27	2009-02-16
12	15089	1	289	15	6	13.2	-1.4	14.6	0	1021.3	50	16.5	2007-02-03
12	15089	2	288	8.6	5.7	10.6	-0.1	10.7	0	1025.3	53	14	2008-01-17
12	15089	3	300	25.8	7.1	12.3	1.3	11	0	1018.8	58	18.88	2009-02-21
13	114	1	292	11.6	25.9	30.1	21.3	8.8	0	1013.4	77	20.4	2007-09-23
13	114	2	300	17.4	8.8	14.9	3.8	11.1	0	1018.6	68	11.76	2008-12-15
13	114	3	294	8.3	15.9	21.5	11.9	9.6	0	1015.3	83	13.28	2009-11-25
13	145	1	296	8.2	28.3	33.5	23.7	9.8	0	1008.3	74	24.7	2007-08-21
13	145	2	294	21	28.2	31.8	23.9	7.9	0	1006	75	27.81	2008-07-24
13	145	3	295	25.6	23.4	26.1	21.1	5	1.5	1008.8	81	15.86	2009-06-19
13	496	1	300	21.6	22.5	27.8	17.5	10.3	0	1007.4	67	27.4	2008-05-27
13	496	2	286	18.5	19.6	26.1	15.9	10.2	29.5	998.4	79	17.12	2009-04-14
13	496	3	294	11.2	8.3	13.2	2.1	11.1	0	1024.7	62	20.97	2010-03-27
13	2495	1	300	10.3	20.9	25.7	16.9	8.8	2.5	1012.4	81	10.9	2008-06-14
13	2495	2	296	14.6	22.7	25.9	19.2	6.7	0	1011.2	82	23.57	2009-06-08
13	3787	1	295	21	30	34.4	25.8	8.6	0	1004.8	72	20.52	2009-08-12
13	3809	1	296	10.9	17.8	23.7	12.9	10.8	0	1021.3	80	15.86	2009-10-29
13	3812	1	287	1.3	25.4	29.6	20.2	9.4	9.5	1002.7	72	24.46	2009-06-24
13	4951	12	297	28	7.5	12	2.1	9.9	0	1019.4	70	5.7	2007-02-16
13	4952	10	271	11.3	26.1	28.9	23.3	5.6	0	1005	82	8.2	2006-09-04
13	4953	9	299	20.6	21	26.9	14.9	12	0	1015.7	65	17.3	2006-10-13
13	4953	10	289	28.2	25.6	29.5	21.4	8.1	4.5	1008.7	75	20.1	2007-09-10
13	4953	11	298	3.8	20.9	25.2	16.2	9	0	1013.5	81	10.74	2008-10-03
13	4954	9	300	5.3	17.1	19.6	15.3	4.3	0	1014.8	63	12.5	2006-05-03
13	4954	10	288	12	26.6	29.6	23.8	5.8	8	1006.7	81	18.7	2007-06-27
13	4955	9	285	10.9	27.2	31.2	23.4	7.8	0	1011.2	81	22.4	2006-08-05
13	4955	10	288	20	25.9	28.8	23.1	5.7	0	1003.7	71	15.4	2007-07-05
13	4956	7	299	7.7	13.2	17.3	7.6	9.7	0	1013.6	70	18.2	2006-04-06
13	4956	8	288	26	17.1	21.2	13.3	7.9	0	1010	55	25.3	2007-04-14
13	4956	9	300	21	16.3	21.2	11.3	9.9	0	1012.8	58	21.7	2008-04-27
13	4956	10	298	8	17.5	22	13	9	0.5	1018.8	72	19.42	2009-05-03
13	4957	6	298	18.6	20.9	27.6	15.5	12.1	0	1016	70	18.5	2006-10-11
13	4957	7	298	21.2	27.6	32.9	24	8.9	12	1006.5	77	21.3	2007-09-03
13	4957	8	297	2.8	20.3	25.1	16.2	8.9	0	1012.9	75	20.09	2008-10-02
13	4957	9	297	2.9	16.7	22.9	11.4	11.5	0	1017.8	69	15.73	2009-10-21
13	4958	4	292	8.7	14.4	18.6	11.2	7.4	4.5	1012.1	74	24.2	2006-04-07
13	4958	5	298	15	12	16.6	8	8.6	0	1012.5	48	16.9	2007-04-03
13	4958	6	299	11.4	15.7	20.3	12.5	7.8	43	1003.6	88	4.7	2008-03-19
13	4958	7	299	2.1	11.4	12.9	10.3	2.6	32	1014.8	93	1.91	2009-02-27
13	4958	8	299	23.8	11.8	17.7	4	13.7	0	1021.3	76	10.79	2010-02-08
13	4959	4	296	15.9	28.6	32.2	24.9	7.3	0	1008.1	75	15.1	2006-08-10
13	4959	5	294	19.6	26	27.4	24.1	3.3	18	1005.7	84	5.2	2007-08-03
13	4959	6	298	21.3	25.5	31.3	22.1	9.2	2.5	1006.8	80	15.29	2008-09-21
13	4959	7	298	27	25.9	29.9	22.7	7.2	31	1012.4	85	9.62	2009-08-18
13	4960	4	296	11.2	10.1	16.7	5	11.7	0	1016.8	59	8.7	2006-12-02
13	4960	5	298	17.9	21	28.2	15	13.2	0	1016.6	71	14.9	2007-10-29
13	4960	6	297	12.8	20.7	24.1	18.1	6	0	1014.2	69	18.22	2008-10-12
13	11691	3	296	23.9	28.1	31.3	25.1	6.2	49.5	986.1	76	8.1	2006-08-18
13	11691	4	287	21	24.9	27.7	22.2	5.5	48.5	1002.8	89	3.5	2007-07-06
13	11691	5	299	0.3	20.4	24	18.7	5.3	30.5	1008.8	91	8	2008-06-04
13	11691	6	299	8	17.5	22	13	9	0.5	1018.8	72	19.42	2009-05-03
13	12255	2	282	28.3	23.2	26.3	21	5.3	0	1011.7	80	8.6	2006-09-21
13	12255	3	297	25.2	28.6	33	24.5	8.5	0	999.9	69	16	2007-09-07
13	12255	4	299	1.3	26.4	30.4	22.8	7.6	0	1003.3	84	21.02	2008-09-01
13	12255	5	293	29	27.7	31.2	24.8	6.4	2	1008.3	83	24.22	2009-08-20
13	13456	2	305	22.5	6.8	12.7	1.7	11	0	1022.7	67	4.9	2007-01-12
13	13456	3	297	9.4	8.9	13.1	5.2	7.9	0	1018.1	55	5.6	2007-12-19
13	13456	4	304	25.4	6.6	12.2	2.7	9.5	0	1023.5	57	13.08	2008-12-23
13	13456	5	294	11.3	16.3	20.1	10.9	9.2	0	1017.5	74	12.32	2009-11-28
13	14111	1	285	22.3	23.5	29.6	19.3	10.3	0	1003.8	60	27.4	2006-05-20
13	14111	2	299	1	20.8	21.6	19.9	1.7	10	1007.8	92	3.5	2007-06-16
13	14111	3	284	28.6	18.8	20.9	17.3	3.6	23	1008.9	88	7.6	2008-06-03
13	14111	4	295	9	17.1	20.7	14.8	5.9	6.5	1015.7	86	11.13	2009-05-04
13	14363	3	300	10.4	5.6	9.1	0.5	8.6	3.5	1024.1	89	2.4	2008-12-08
13	14489	1	294	1.9	19.8	25.3	15.5	9.8	0	1015.2	63	14.4	2006-10-24
13	14489	2	297	7.6	27.9	30.7	26.2	4.5	3.5	1013.8	82	18.9	2007-09-19
13	14489	3	298	1.4	11.4	17.2	4.8	12.4	0	1017	67	10.01	2008-11-29
13	14489	4	298	25.9	18.2	20.5	16.6	3.9	137.5	1007.7	89	1.82	2009-11-13
13	14740	1	298	5.4	13.6	20.2	8.3	11.9	0	1010	62	18.7	2007-02-23
13	14740	2	295	1.6	10.1	16	2.9	13.1	0	1020.9	76	8.6	2008-01-10
13	14740	3	302	2.6	9.4	12.9	6.1	6.8	0	1016.5	60	11.96	2008-12-30
13	14740	4	297	15.3	13.1	19.2	6.8	12.4	2.5	1019.2	80	11.66	2009-12-02
14	156	1	296	19.6	24.9	27.9	22.7	5.2	0	1012.1	78	16.7	2007-10-01
14	156	2	285	26.7	26.2	29.6	24	5.6	4.5	1004.8	82	15.24	2008-08-28
14	156	3	287	21.7	24.8	29.2	20.8	8.4	0	1008.2	71	21.34	2009-09-11
14	1851	1	287	9.6	27.2	30.7	24.4	6.3	0	1014.8	80	16.1	2007-09-21
14	1851	2	286	14.5	16.5	22.7	9.9	12.8	0	1020.1	71	24.9	2009-04-10
14	4943	8	288	2	10	16.1	3.2	12.9	0	1023	68	22.3	2007-03-21
14	4943	9	289	4.6	4.2	8.3	0.9	7.4	0	1016.6	55	12.15	2009-01-01
14	4943	10	288	7	8.4	15.3	1.8	13.5	0	1020.2	68	16.74	2010-02-21
14	4944	4	289	0.9	22.4	26	18.7	7.3	0	1015.4	72	17.6	2007-10-12
14	4945	12	278	12.4	13	19.7	6.7	13	0	1021.7	72	19.2	2007-03-02
14	4946	8	289	22.4	8.6	15	3.9	11.1	0	1018.2	49	22.3	2007-03-12
14	4948	6	290	2.3	27.8	31.5	24.3	7.2	0	1011.3	75	23.8	2006-08-26
14	4948	7	289	26.2	27.1	30.1	24	6.1	0	1003.6	79	20	2007-09-08
14	4948	8	287	6.8	22.5	25.6	20.2	5.4	2	1009	86	12.73	2008-10-06
14	4949	5	284	13.5	11.9	14	10	4	0	1018.6	73	3.9	2007-01-03
14	6464	8	292	21	30	34.4	25.8	8.6	0	1004.8	72	20.52	2009-08-12
14	10730	10	299	1.3	25.4	29.6	20.2	9.4	9.5	1002.7	72	24.46	2009-06-24
14	13813	1	289	10.6	23.2	27	19.7	7.3	0	1009.6	75	16.8	2006-10-03
14	13813	2	289	11.6	25.9	30.1	21.3	8.8	0	1013.4	77	20.4	2007-09-23
14	13813	3	282	11.7	27.4	31.3	24.7	6.6	16	1007.1	87	17.2	2008-08-13
14	13813	4	287	25	27.2	31.2	23.5	7.7	0	1010.4	80	21.28	2009-08-16
15	4185	7	291	24.6	20	26.5	14.1	12.4	0	1018.5	75	16.5	2006-10-17
15	4186	5	295	23.3	25.7	30	21.9	8.1	0	1009	85	17.7	2006-09-16
15	4187	8	286	16.6	17.8	19.4	16.3	3.1	1	1011	72	3.8	2007-05-04
15	4187	9	292	14	15.1	19.3	10.1	9.2	0	1015.4	70	23.7	2008-04-20
15	4188	7	294	17.9	27.6	32.9	24.8	8.1	0	1006.4	80	20.6	2006-08-12
15	4189	5	287	14.9	22.4	27.7	17.3	10.4	0	1006.9	74	18.4	2006-06-11
15	4189	6	291	5	23.8	27.5	21.1	6.4	4	1012.4	83	17.4	2007-06-20
15	4190	5	288	12.2	7.2	12.8	1.8	11	0	1022.4	54	13.4	2006-12-03
15	4190	6	292	18.2	14.2	16.2	12	4.2	2.5	1010.2	75	1.8	2007-11-28
15	4191	5	294	24	9.8	17.7	4.2	13.5	0	1018.6	56	17.3	2007-02-12
15	4191	6	288	3	6.2	13.6	-1.3	14.9	0	1018.4	53	16.4	2008-02-10
15	4216	4	289	17	9.6	15	2.5	12.5	0	1024.1	57	24.5	2007-04-05
15	4216	5	291	11.4	15.7	20.3	12.5	7.8	43	1003.6	88	4.7	2008-03-19
15	6522	4	293	8.3	26.3	29.8	23.9	5.9	3.5	999.8	79	13.4	2006-09-01
15	6522	5	289	2.2	27.3	30.8	24.9	5.9	0	1011.5	82	21.1	2007-08-15
15	13449	2	290	24.2	12.4	17.3	9.9	7.4	0.5	1018.1	68	8.9	2006-12-15
15	13449	3	295	20.2	13.4	20.2	7.8	12.4	0	1017	66	13.2	2007-11-30
15	14389	1	289	10.9	27.2	31.2	23.4	7.8	0	1011.2	81	22.4	2006-08-05
16	1414	1	289	28	17.2	21.2	13.4	7.8	0	1023.8	79	14.14	2010-03-14
16	1866	1	286	26.6	26.1	32.7	22.4	10.3	0	1009.6	84	12.7	2007-10-08
16	1866	2	291	0.4	10.4	15	7.5	7.5	0	1013.7	65	9.92	2008-11-28
16	3058	1	289	23.4	14.8	22.3	6.7	15.6	0	1017.8	72	9.93	2008-12-21
16	3059	1	292	11	18.2	23.4	12.7	10.7	0	1009.1	68	27.15	2009-05-06
16	4770	4	285	18.9	22.7	24.1	20.4	3.7	125	1001	87	4.2	2006-06-15
16	4770	5	291	9.3	23.7	31.2	19.7	11.5	0	1003.9	56	19.7	2007-05-26
16	4770	6	295	21.6	22.5	27.8	17.5	10.3	0	1007.4	67	27.4	2008-05-27
16	4770	7	291	17	26.7	30.5	23.6	6.9	41	1005	85	16.43	2009-08-08
16	4772	8	279	13.9	20	21.6	18.6	3	1	1003	78	6.4	2006-06-10
16	4772	8	279	13.9	20	21.6	18.6	3	1	1003	78	6.4	2006-06-10
16	4772	9	286	20	25.9	28.8	23.1	5.7	0	1003.7	71	15.4	2007-07-05
16	4773	9	296	7	9	16.1	3.1	13	0.5	1018.2	67	9.4	2007-01-26
16	4773	10	296	15.6	6.1	10	1.9	8.1	0	1019.3	46	14.2	2008-01-24
16	4773	11	292	26.6	8.8	13.6	4.6	9	0	1013.1	66	8.26	2009-01-23
16	4774	4	288	7	9	16.1	3.1	13	0.5	1018.2	67	9.4	2007-01-26
16	4774	5	299	5.3	22.9	27.1	18.3	8.8	0	1009.2	77	21.4	2008-06-09
16	4774	6	286	9.6	17.9	20.6	16.1	4.5	15.5	1003.9	87	2.93	2009-06-03
16	6846	4	293	11.9	27.3	31.5	23.1	8.4	0	1009.1	78	27	2006-08-06
16	6846	5	288	10.6	28	31.7	24.3	7.4	0	1009.5	80	26	2007-07-25
16	6846	6	292	9	26.6	30.7	23.1	7.6	0	1006	77	17.47	2008-07-12
16	6846	7	292	2.7	28.5	32.5	25.7	6.8	0	1005.8	79	17.39	2009-08-23
16	11715	3	282	24.9	13.4	20.7	7.5	13.2	0	1018.3	58	10.6	2006-11-16
16	11715	4	284	16.9	18	25.5	11.7	13.8	0	1014.5	75	16	2007-10-28
16	11715	5	286	26.3	25.6	29.8	21.5	8.3	7.5	1007.8	79	10.51	2008-09-26
16	11715	6	287	17.9	16	22.7	10.2	12.5	0	1023.5	76	14.06	2009-11-05
16	13142	2	288	16.5	9.6	14.6	3.4	11.2	0.5	1011.4	71	7.6	2007-01-06
16	13142	3	296	5	7.5	12.9	1	11.9	4.5	1012.8	60	15.2	2008-02-12
16	13142	4	293	2.1	11.4	12.9	10.3	2.6	32	1014.8	93	1.91	2009-02-27
16	13142	5	295	16	15.7	19.7	13.2	6.5	0	1009.5	81	8.62	2010-03-02
16	14109	1	296	7.5	24.3	26.8	22.4	4.4	49.5	1004.4	87	5.3	2006-07-03
16	14109	2	289	13.3	22	26.2	18.3	7.9	0	1005.3	79	26.1	2007-05-30
16	14109	3	292	18.6	21.2	23.4	19.8	3.6	45	1005.4	93	4	2008-05-24
16	14109	4	288	22.5	18.6	23.3	13.8	9.5	0	1013.7	78	23.7	2009-04-18
16	14109	5	288	24	4.8	7.3	2.4	4.9	0	1013.1	62	20.99	2010-03-10
16	15072	1	290	7.6	17.4	22.9	13.6	9.3	4	1008.8	58	20.7	2007-04-25
16	15072	2	285	10.6	18.7	23.2	13.5	9.7	0	1011.3	73	26.1	2008-05-16
16	15072	3	294	7	16.6	21.5	10.4	11.1	0	1021.3	67	27.51	2009-05-02
17	4213	7	295	15.4	13.5	19.4	7.7	11.7	16.5	1007.7	66	11.2	2007-03-05
17	4213	8	289	7.3	21.5	23.8	20	3.8	87	1003.6	92	2.6	2008-06-11
17	4213	9	290	0.3	22.3	29	16	13	0	1006	64	23.56	2009-09-19
17	4214	4	296	4.6	15.5	16.8	14.9	1.9	20.5	1007	86	4.3	2008-05-10
17	4214	5	295	28	26.9	30.5	24	6.5	5.5	1011.4	82	18.67	2009-08-19
18	499	1	284	23	11.4	17.1	6.6	10.5	0	1012.8	42	20.4	2008-03-01
18	499	2	289	6.8	8.2	14.3	1.8	12.5	0	1023.6	79	15.01	2009-02-02
18	499	3	285	1	9.7	11.7	7.8	3.9	20	1013.2	92	3.23	2010-02-15
18	4215	11	289	28.7	16.2	19.9	13.3	6.6	0	1008.4	81	19.6	2006-04-27
19	1413	1	291	15	13.6	18.6	7.8	10.8	22.5	1011.4	90	5.8	2010-03-01
19	1450	1	290	4.4	12.7	19.4	5.8	13.6	0	1020	73	20.4	2008-03-12
19	1450	2	292	27	21.9	27.5	18.7	8.8	0	1008.2	70	29.89	2009-05-22
19	3856	1	285	29.3	19	25.5	14	11.5	0	1006.9	61	19.6	2009-10-18
19	4154	3	295	14.6	19.8	25.6	16.3	9.3	0	1008.4	54	23.6	2007-05-02
19	4154	4	297	16.6	19.8	25.4	13.7	11.7	0	1014.2	68	23	2008-05-22
19	4154	5	285	25.3	30.3	35.6	25.3	10.3	0	1008.7	66	26	2009-07-18
19	4159	3	299	17.4	14.5	21.6	7.5	14.1	0	1010.9	51	22.8	2008-03-25
19	4159	4	293	27.6	26.3	30.2	20.6	9.6	0	1002.9	78	17.16	2009-06-21
19	4243	5	290	23.6	18.9	26.1	12.3	13.8	0	1016.1	69	17.2	2006-10-16
19	4243	6	297	10	4.8	11.6	-1.6	13.2	0	1027.6	46	17.8	2008-02-17
19	4245	5	287	21.9	14.3	21	5.4	15.6	0	1017	58	14.4	2006-11-13
19	4245	6	293	25.2	7.8	13.2	3.2	10	0	1025.6	53	12.8	2007-12-05
19	4245	7	290	7.2	16.2	21.9	10.4	11.5	0	1019.9	81	13.78	2008-11-05
19	4245	8	289	14.9	14.4	19.4	8.9	10.5	0	1017.3	50	15.01	2009-11-02
19	4246	12	291	9.5	27.5	29.6	24.3	5.3	43	998.4	81	6.3	2006-07-05
19	4247	8	292	15.9	28.6	32.2	24.9	7.3	0	1008.1	75	15.1	2006-08-10
19	4247	9	295	21.6	27.1	31.6	23	8.6	0	1011.1	80	19.2	2007-08-05
19	4247	10	294	12.4	11.3	19.2	6	13.2	0	1018.9	81	12.56	2008-12-10
19	4248	7	294	15.2	10.5	15.7	6.1	9.6	0	1028.3	70	10.8	2006-12-06
19	4248	8	291	11.6	8.9	10.5	7.3	3.2	12.5	1018.3	88	1.6	2008-01-20
19	4248	9	295	9.8	11	16.7	6	10.7	0	1017.1	75	13.05	2009-02-05
19	4248	10	291	15	13.6	18.6	7.8	10.8	22.5	1011.4	90	5.8	2010-03-01
19	4250	4	287	6	24.7	28.9	20.1	8.8	0	1009.5	81	18.1	2007-06-21
19	4250	5	292	0.7	31.2	37	26	11	0	1006.5	61	25.98	2008-08-02
19	4251	3	287	23.5	28.6	32.8	26	6.8	51	1002.6	77	14.7	2006-07-19
19	4251	4	293	18.3	20.7	24.1	18.3	5.8	2	1010.8	79	15.1	2007-06-04
19	4251	5	287	24.3	23.1	26.1	21	5.1	9.5	1008.4	93	5.21	2008-06-28
19	4251	6	297	27.6	26.3	30.2	20.6	9.6	0	1002.9	78	17.16	2009-06-21
19	13461	2	291	13.4	14.6	20.9	8.8	12.1	0	1020.1	72	19.1	2007-03-03
19	13461	3	284	2.4	14.4	21.1	9.6	11.5	0	1015.9	51	21	2008-03-10
20	503	1	294	13	16.8	21.6	9.8	11.8	0	1013.6	56	25.8	2008-04-19
20	3818	1	295	3.9	16.4	21.1	11.6	9.5	0	1017.2	72	7.6	2009-10-22
20	3872	1	273	15.2	12.7	17.7	7.9	9.8	1.5	1022.7	80	9.61	2010-03-31
20	4980	9	285	2.6	15.5	23	7.1	15.9	0	1018.4	66	26	2007-04-20
20	4981	5	295	18.9	18.4	25.2	11.3	13.9	0	1017.8	74	11.6	2006-11-10
20	4981	6	294	13.2	8.6	15.5	3.3	12.2	0	1023.6	72	13.6	2007-11-23
20	4981	7	293	26.2	13.2	20.4	9.6	10.8	19	1015.3	87	4.34	2008-11-24
20	4981	8	291	19.6	7.4	11.5	3.7	7.8	0	1013	51	14.05	2010-01-05
20	4982	3	285	15.3	19.3	22.7	17.3	5.4	8.5	1009.5	80	7.4	2006-05-13
20	4982	4	286	24.6	20.7	28.1	11.5	16.6	0	1010.4	48	27.3	2007-05-12
20	4982	5	292	17	30	35.8	25.3	10.5	0	1006.8	71	26.55	2008-07-20
20	4982	6	286	17.3	29.1	32.6	26.6	6	0	1005.7	74	18.75	2009-07-10
20	4983	7	297	20	14.2	20.6	7.5	13.1	0	1020	76	10.9	2007-02-08
20	4983	8	287	16.4	14	19.7	9.1	10.6	0	1010.5	57	23	2008-03-24
20	4983	9	293	28.1	12	16.9	6.4	10.5	0	1011.7	49	22.71	2009-03-25
20	4984	5	292	25.3	21.8	25	19.4	5.6	2	1007	79	7.3	2006-05-23
20	4984	6	292	11.6	25.9	30.1	21.3	8.8	0	1013.4	77	20.4	2007-09-23
20	4984	7	292	7.8	21.1	22.8	19.1	3.7	2	1013.5	88	5.13	2008-10-07
20	4984	8	296	25.3	19.7	25.3	15	10.3	0	1013.1	61	17.47	2009-10-14
20	12303	2	287	20.3	18.9	20.7	17.5	3.2	21	1011.7	93	3.7	2006-05-18
20	12303	3	290	25.6	19.7	24.5	14.6	9.9	0	1011	52	17.2	2007-05-13
20	12303	4	290	15.3	25.3	29.8	22.3	7.5	9	1010.6	86	9.9	2008-06-19
20	14492	1	278	16.9	13.7	20.5	7.7	12.8	0	1022.2	67	15.7	2006-11-08
20	14492	2	290	12.2	9.5	16.2	3.5	12.7	0	1024.5	61	14.3	2007-11-22
20	14492	3	291	12.2	13.9	16.6	11.5	5.1	0	1019	69	5.94	2008-11-10
20	14492	4	286	4.6	5.9	11.7	0.8	10.9	0	1020.3	56	13.84	2009-12-21
21	105	1	289	2	10	16.1	3.2	12.9	0	1023	68	22.3	2007-03-21
21	105	2	291	3.4	11.9	18.2	4.9	13.3	0	1018.7	66	19.3	2008-03-11
21	105	3	288	29.1	8.8	13.6	2.6	11	0	1018	50	24.08	2009-03-26
21	105	4	284	14.2	8.7	12.9	5	7.9	0	1028.5	57	17.97	2010-03-30
21	108	1	290	22.6	27.1	30.4	23.7	6.7	0	1013.6	81	25.6	2007-08-06
21	108	2	288	28.3	19.2	20.4	17.9	2.5	27	1015.5	90	2.82	2008-09-28
21	108	3	295	26.9	17.9	23.3	13.6	9.7	1	1007.2	69	15.74	2009-11-14
21	399	1	296	24.6	6.8	8	5.6	2.4	19	1016.7	87	2.5	2008-02-02
21	399	2	287	13.6	4.6	8.7	1.3	7.4	0	1013.9	51	13.34	2009-01-10
21	399	3	287	22.3	10.7	13.6	6.8	6.8	4.5	1020	90	2.68	2009-12-09
21	498	1	290	12.4	14.1	20.6	8.8	11.8	0	1010.3	61	21.1	2008-03-20
21	498	2	286	26.8	7.7	11.8	2.9	8.9	26.5	1013.4	87	2.16	2009-02-22
21	498	3	292	12	17.4	18.2	16.1	2.1	48	1006.8	94	1.89	2010-02-26
21	2056	1	292	19	9.1	16.8	6.4	10.4	8.5	1012.9	77	5.4	2008-02-26
21	2056	2	287	14.1	11.9	16.3	7.7	8.6	0	1019.9	65	9.7	2009-03-11
21	2056	3	299	11.2	8.3	13.2	2.1	11.1	0	1024.7	62	20.97	2010-03-27
21	2498	1	287	2.6	19.9	24.9	13.6	11.3	0	1007.5	71	24.5	2008-05-08
21	2498	2	285	8	17.5	22	13	9	0.5	1018.8	72	19.42	2009-05-03
21	3326	1	281	4.1	11.8	15.8	9.2	6.6	4	1019.8	74	18.04	2009-03-01
21	3783	1	290	18	23.2	25.6	19.8	5.8	0	1006.3	67	23.74	2009-05-13
21	3880	1	285	7.6	10.9	16.4	7.2	9.2	0.5	1017	85	6.46	2009-12-24
21	4008	1	288	1	9.7	11.7	7.8	3.9	20	1013.2	92	3.23	2010-02-15
21	4702	4	295	5.5	12.7	15.2	9.4	5.8	39	1011	89	2.7	2006-12-26
21	4702	5	286	25.4	13.3	18.5	8.2	10.3	0	1013.8	52	13.8	2008-04-02
21	4702	6	292	11.1	10.6	13.8	8.7	5.1	0.5	1017.7	75	4.72	2009-03-08
21	4702	7	286	16	15.7	19.7	13.2	6.5	0	1009.5	81	8.62	2010-03-02
21	4883	4	288	7.6	17.4	22.9	13.6	9.3	4	1008.8	58	20.7	2007-04-25
21	4883	5	291	23.4	13	18.7	8.2	10.5	0	1007.8	55	24.6	2008-03-31
21	4884	6	293	4.3	22.3	27.8	18.4	9.4	0	1004.8	65	19.9	2006-05-02
21	4884	7	280	3.6	18.3	24	12.3	11.7	0	1016.3	76	18.3	2007-04-21
21	4884	8	290	8.4	13.2	21	7.3	13.7	0	1014.5	75	16.7	2008-03-16
21	4884	9	289	9.8	11	16.7	6	10.7	0	1017.1	75	13.05	2009-02-05
21	4884	10	297	20.8	6.7	12.4	2.8	9.6	0	1019.7	44	15.32	2010-02-05
21	4885	8	288	15.5	10.2	14.3	7.3	7	0	1019.8	82	4.7	2007-01-05
21	4886	6	298	20.7	15	17.7	12.6	5.1	12	1013.5	87	4.8	2006-04-19
21	4886	7	294	9.6	18.1	22.9	13.9	9	0	1019.4	59	10.9	2007-04-27
21	4886	8	291	29	20.5	25.3	18.2	7.1	5	1003	81	10	2008-05-05
21	4886	9	289	4.3	22.5	25.3	19.8	5.5	3	1008.6	88	8.14	2009-06-27
21	4887	4	287	4.3	22.3	27.8	18.4	9.4	0	1004.8	65	19.9	2006-05-02
21	4887	6	288	14.4	11.3	17.6	7.9	9.7	0	1017.5	78	12.09	2008-12-12
21	4887	7	292	9	15	19.5	11.1	8.4	1	1015.1	82	17.29	2010-02-23
21	4888	7	296	19.6	19.4	24.3	14.9	9.4	0	1003	72	23.8	2007-05-07
21	4888	8	297	14.6	18.7	23.7	14.4	9.3	0	1004.9	63	27.1	2008-05-20
21	4889	6	290	8.9	27.4	31.1	24.9	6.2	0	1013.9	77	19.6	2006-08-03
21	4889	7	288	23	23.5	26	22.3	3.7	21	1002.5	89	6.1	2007-07-08
21	4889	8	291	1.8	23	28	18	10	82.5	1005.8	77	17.81	2008-10-01
21	4889	9	288	1.6	5.7	9.4	2.9	6.5	0	1017.9	59	13.61	2009-12-18
21	4890	7	291	10.3	21.4	24	18.3	5.7	0	1011.4	81	8.8	2006-05-08
21	4890	8	297	14	15.9	18.4	11.2	7.2	0.5	1008.3	67	6.7	2007-04-02
21	4890	9	287	7.1	11.2	17	8.7	8.3	0.5	1015.6	77	9.94	2009-03-04
21	4891	8	297	6.9	19.3	24.8	15.2	9.6	0	1015	69	16	2006-10-29
21	4891	9	298	0.4	9.8	16.1	3.1	13	0	1021	80	9.8	2007-12-10
21	4891	10	270	25.4	6.6	12.2	2.7	9.5	0	1023.5	57	13.08	2008-12-23
21	4892	7	284	5.9	20.3	24.4	18.2	6.2	40	1007.6	82	11.3	2006-06-02
21	4892	8	282	3.3	18.2	22.3	14	8.3	0	1010.4	66	26.3	2007-05-20
21	4892	9	279	13.3	24.2	27.9	21.9	6	2.5	1011.9	85	8.66	2008-09-13
21	4892	10	291	11.3	16.3	20.1	10.9	9.2	0	1017.5	74	12.32	2009-11-28
21	4893	8	279	1.9	19.8	25.3	15.5	9.8	0	1015.2	63	14.4	2006-10-24
21	4893	9	284	5.2	14.6	21	9.2	11.8	0	1020.3	72	13.4	2007-11-15
21	4893	10	281	25.3	19.7	25.3	15	10.3	0	1013.1	61	17.47	2009-10-14
21	4894	5	285	20.9	13.2	20.1	6.8	13.3	0	1015.5	49	14.9	2006-11-12
21	4894	6	300	11.3	16.3	20.1	10.9	9.2	0	1017.5	74	12.32	2009-11-28
21	4895	6	284	28.6	18.6	21.5	15.8	5.7	16	1006.9	83	6.4	2007-05-16
21	4895	7	288	16.6	19.8	25.4	13.7	11.7	0	1014.2	68	23	2008-05-22
21	4895	8	291	4.6	5.9	11.7	0.8	10.9	0	1020.3	56	13.84	2009-12-21
21	4896	4	295	16.5	27.9	31.4	25.9	5.5	0.5	1009.1	87	21.4	2006-07-12
21	4896	5	287	22	26.4	30.1	23.2	6.9	13.5	1000.1	84	7.2	2007-07-07
21	4896	6	287	25	29.6	33.9	24.9	9	0	1011	72	25.06	2008-07-28
21	4896	7	274	21.6	22.7	26.8	19.3	7.5	0	1008.2	75	26.59	2009-06-15
21	5363	3	297	28.9	27.5	31.8	23.8	8	0	1008	76	19.6	2006-08-23
21	5363	4	274	25	25.6	30.6	21.9	8.7	46	1001.6	88	9.6	2007-07-10
21	5363	5	289	0.1	17.2	23.2	14	9.2	46	1009.9	85	11.98	2009-02-25
21	5666	7	299	12.5	12.1	16.1	8.7	7.4	1.5	1017.6	87	3.8	2007-01-02
21	5666	8	291	21.4	11.9	16	7	9	0	1019.4	62	21.6	2008-03-29
21	5666	9	297	12.3	24	27.6	22.3	5.3	8.5	1010.5	88	12.49	2009-07-05
21	5667	7	287	6.7	16.8	22	12.8	9.2	70	1002.6	84	5	2006-04-05
21	5667	8	277	0.6	27.4	32	23.8	8.2	0	996.7	65	28.1	2007-07-15
21	5667	9	295	10.6	9	15.9	4.3	11.6	0	1021.8	65	6.6	2009-01-07
21	8997	7	284	18.3	20.7	24.1	18.3	5.8	2	1010.8	79	15.1	2007-06-04
21	8997	8	285	28.3	26.1	31.1	23.3	7.8	0	1007.7	83	18.13	2008-07-02
21	11001	2	293	14.5	9.5	11.6	7.6	4	3	1020.1	78	2.4	2007-01-04
21	11001	3	294	11	3.7	9.8	-3.2	13	0	1030.4	60	17.8	2008-02-18
21	11001	4	288	27.6	3.1	6.9	-0.1	7	0	1019.3	43	14.39	2009-01-24
21	11001	5	291	0	6.9	10.1	2.6	7.5	7	1021.4	79	3.19	2010-02-14
21	11638	3	294	6.4	8.6	13	3.7	9.3	0	1017.4	64	14	2007-02-24
21	11638	4	294	11	18.4	21.6	15.3	6.3	0.5	1007.7	82	6.5	2008-04-17
21	11638	4	294	11	18.4	21.6	15.3	6.3	0.5	1007.7	82	6.5	2008-04-17
21	11638	5	289	3.3	23.1	27.2	19.5	7.7	0	1010.7	81	18.43	2009-06-26
21	13139	2	291	1.3	27.8	31.3	24.4	6.9	0	1011.5	78	21.4	2006-08-25
21	13139	2	291	1.3	27.8	31.3	24.4	6.9	0	1011.5	78	21.4	2006-08-25
21	13139	3	293	7.6	30	36.4	24.2	12.2	0	1003.6	71	25.6	2007-07-22
21	13139	4	300	8.2	18.9	23.6	14.9	8.7	0.5	1016.3	85	7.85	2008-11-06
21	13139	5	305	22.8	5.1	10.6	-0.4	11	0	1025.9	66	10.32	2010-02-07
21	13779	1	286	12.3	22.4	24.5	19.9	4.6	28	1010.9	91	4.4	2006-05-10
21	13779	2	284	14.6	19.8	25.6	16.3	9.3	0	1008.4	54	23.6	2007-05-02
21	13779	3	288	27.6	3.1	6.9	-0.1	7	0	1019.3	43	14.39	2009-01-24
21	13780	1	295	16.7	14	16.4	12.2	4.2	28	1010.6	86	2.9	2006-04-15
21	13780	2	293	8.3	22.5	26.6	19	7.6	2.5	999.4	84	7.2	2007-05-25
21	13780	3	289	23.3	25.9	31.6	21.6	10	0	1009.9	79	14.75	2008-09-23
21	13780	4	298	12.3	24.1	28	21.4	6.6	1.5	1014.3	90	11.6	2009-10-01
21	14112	1	289	25.9	27.3	30.6	25.3	5.3	34	1005	87	14.7	2006-08-20
21	14112	2	286	11.6	25.9	30.1	21.3	8.8	0	1013.4	77	20.4	2007-09-23
21	14112	3	292	17.4	8.8	14.9	3.8	11.1	0	1018.6	68	11.76	2008-12-15
21	14112	4	293	1.2	9.5	15	3.3	11.7	0	1021.8	52	22.65	2010-03-17
21	14117	1	288	12.3	25.3	29.5	23	6.5	1.5	1002.7	84	8.8	2006-09-05
21	14117	2	288	12.6	29.1	33.2	24.6	8.6	0	1007.6	75	25.5	2007-07-27
21	14117	3	297	20	28.2	31.5	24.5	7	0	1006.8	76	27.61	2008-07-23
21	14117	4	292	13.3	24.6	27.7	22.5	5.2	2	1005.1	88	3.88	2009-10-02
21	14379	1	287	20.9	28.5	33.8	23.9	9.9	0	999.6	72	25.6	2006-08-15
21	14379	2	292	20	25.9	28.8	23.1	5.7	0	1003.7	71	15.4	2007-07-05
21	14379	3	283	24.3	23.1	26.1	21	5.1	9.5	1008.4	93	5.21	2008-06-28
21	14379	4	293	2.6	16.4	18.6	15.3	3.3	57.5	1007.6	85	3.45	2009-05-27
21	14735	1	286	9	15.6	23.5	7.2	16.3	0	1011.8	63	24	2007-03-28
21	14735	2	283	16.4	14	19.7	9.1	10.6	0	1010.5	57	23	2008-03-24
21	14735	3	290	23.8	6	8.5	2.8	5.7	22	1017.8	90	1.44	2009-02-19
21	14735	4	297	1.2	9.5	15	3.3	11.7	0	1021.8	52	22.65	2010-03-17
21	14945	4	291	7.8	6.2	10.1	4	6.1	0	1019.7	50	11.33	2010-01-23
21	15066	1	286	1.6	11.3	17.5	3.8	13.7	0	1015.4	68	27.3	2007-04-19
21	15066	2	290	4	16.9	20.6	14.8	5.8	0.5	999	75	12.9	2008-04-10
21	15066	3	287	14.5	16.5	22.7	9.9	12.8	0	1020.1	71	24.9	2009-04-10
21	15074	1	287	1	8.7	13.4	5.3	8.1	3	1020.9	69	22.6	2007-03-20
21	15074	2	257	5	7.5	12.9	1	11.9	4.5	1012.8	60	15.2	2008-02-12
21	15074	3	288	23.6	9.2	14.4	4.5	9.9	0	1019.8	74	11.44	2009-01-20
21	15074	4	251	24.3	16.6	22.1	12.6	9.5	6.5	1012.2	77	12.94	2009-12-11
21	15095	1	284	1.6	11.3	17.5	3.8	13.7	0	1015.4	68	27.3	2007-04-19
21	15095	2	286	2.6	19.9	24.9	13.6	11.3	0	1007.5	71	24.5	2008-05-08
21	15095	3	295	8.7	27.9	31.2	24.4	6.8	0	1007.8	77	22.26	2009-08-29
22	11126	7	287	20.6	21	26.9	14.9	12	0	1015.7	65	17.3	2006-10-13
22	11126	8	290	25.6	24	26.6	22.7	3.9	11.5	1012.8	88	2.4	2007-10-07
22	11126	9	298	24.6	11.1	15.1	7.5	7.6	0	1016.9	78	3.53	2009-01-21
23	3092	1	286	19.8	14.9	20	11.2	8.8	0	1012.5	66	14.84	2009-02-15
23	4252	6	289	10.6	23.2	27	19.7	7.3	0	1009.6	75	16.8	2006-10-03
23	4252	7	284	21.9	16	20.5	11.7	8.8	0	1016.1	67	13	2007-11-02
23	4253	4	287	27.9	22	23.6	20.6	3	81.5	1008.7	89	4.1	2006-06-24
23	4253	5	281	15.3	19.6	23.8	15	8.8	4.5	1009.6	74	19.7	2007-06-01
23	4253	6	287	2.3	22.3	27.6	18	9.6	0	1009.4	63	20	2008-06-06
23	4253	7	286	8	17.5	22	13	9	0.5	1018.8	72	19.42	2009-05-03
23	4254	3	286	15.2	10.5	15.7	6.1	9.6	0	1028.3	70	10.8	2006-12-06
23	4254	4	299	26.6	6.9	11.4	3.9	7.5	0	1018	48	16.3	2008-02-04
23	4254	5	279	17.8	15.3	23.7	7.2	16.5	4.5	1008.8	79	9.88	2009-02-13
23	4255	8	298	0.3	16.1	19.9	12.7	7.2	0	1011.4	62	25	2006-04-28
23	4255	9	279	9.6	18.1	22.9	13.9	9	0	1019.4	59	10.9	2007-04-27
23	4255	10	285	7	25.7	29.6	21.5	8.1	0	1007.1	77	23.82	2008-07-10
23	4256	6	289	18.9	22.7	24.1	20.4	3.7	125	1001	87	4.2	2006-06-15
23	4256	7	289	16	29.3	34.7	23.8	10.9	0	1005.8	68	27.5	2007-07-01
23	4256	8	287	9	26.6	30.7	23.1	7.6	0	1006	77	17.47	2008-07-12
23	4256	9	291	17.3	29.1	32.6	26.6	6	0	1005.7	74	18.75	2009-07-10
23	4257	4	296	15.3	26	29.7	24	5.7	23.5	1009.5	87	10.1	2006-09-08
23	4257	5	293	1.4	15.3	21.9	11.1	10.8	19	1014.4	80	10.9	2007-12-11
23	4257	6	271	20.4	10.1	16.5	4.9	11.6	0	1016.1	63	11.7	2008-12-18
23	14742	1	290	10	19.4	25.2	13.5	11.7	0	1009.2	62	17	2007-03-29
23	14742	2	288	26	29.6	32.4	26	6.4	0	1009.9	70	25.4	2008-07-29
24	7293	3	279	18.9	28.1	32.1	24.4	7.7	0	1003.9	78	24.4	2006-08-13
24	7293	3	279	18.9	28.1	32.1	24.4	7.7	0	1003.9	78	24.4	2006-08-13
24	7293	4	285	23.2	27.3	30.7	24.1	6.6	1	1003.8	80	20.8	2007-09-05
24	7293	5	284	7.8	21.1	22.8	19.1	3.7	2	1013.5	88	5.13	2008-10-07
24	9966	3	289	24.5	27.4	29	25.5	3.5	20.5	1002.3	83	5.1	2006-07-20
24	9966	4	287	11.9	18.3	24.7	14	10.7	0	1020.2	66	16.5	2007-10-23
25	118	1	283	22.2	10.3	17.4	4	13.4	0	1019.8	64	12.7	2007-12-02
25	118	2	293	3.4	8.9	14.8	3.1	11.7	0	1023.1	79	11.2	2008-12-01
25	118	3	289	1.8	5.7	13	0.3	12.7	0	1028	71	14.49	2010-01-17
25	2519	1	277	18	29.1	32.9	25.2	7.7	0	1004.9	75	25.67	2008-07-21
25	2519	2	285	14.6	22.7	25.9	19.2	6.7	0	1011.2	82	23.57	2009-06-08
25	4775	5	287	21.5	30	34.9	25.6	9.3	0	1007.9	64	26	2006-07-17
25	4775	6	286	21.9	16	20.5	11.7	8.8	0	1016.1	67	13	2007-11-02
25	4775	7	291	26.6	8.8	13.6	4.6	9	0	1013.1	66	8.26	2009-01-23
25	4775	8	294	7.8	6.2	10.1	4	6.1	0	1019.7	50	11.33	2010-01-23
25	4776	9	291	17.6	19.6	26.6	13.4	13.2	0	1017.1	72	19.3	2006-10-10
25	11222	3	288	19.5	30.1	36	25.4	10.6	0	1011.3	70	23.5	2006-07-15
26	11590	3	302	6.7	16.8	22	12.8	9.2	70	1002.6	84	5	2006-04-05
26	11590	4	292	8.3	22.5	26.6	19	7.6	2.5	999.4	84	7.2	2007-05-25
26	11590	5	293	19.6	22.7	25.5	21.2	4.3	4	1003.4	84	19.4	2008-05-25
26	11590	6	290	4.3	22.5	25.3	19.8	5.5	3	1008.6	88	8.14	2009-06-27
27	2319	1	285	11	27.2	31.3	23.7	7.6	0	1009.2	76	26.41	2008-07-14
27	2319	2	289	0.3	22.8	26.4	19.9	6.5	129.5	1000.9	90	3.25	2009-06-23
27	3084	1	281	28.6	4.1	10.1	-1.6	11.7	0	1020.3	68	13.73	2009-01-25
27	3084	2	289	9.2	11	12.7	8	4.7	14.5	1008.4	83	3.06	2010-03-25
27	4852	8	291	21.9	23.6	28.4	20.8	7.6	6	1006.5	87	19.5	2006-06-18
27	4852	9	292	0.2	16.6	22.9	11.6	11.3	0	1014.4	71	14.9	2007-11-10
27	4853	7	293	23	15.4	19.5	11.7	7.8	0	1017.1	73	18.5	2007-04-11
28	1914	1	290	7.4	9.8	15.5	4.5	11	0	1019.1	58	6.7	2007-12-17
28	1914	2	295	16.4	10	15.2	5.5	9.7	1	1013.6	67	12.27	2008-12-14
28	1914	3	287	17.3	10.8	16.9	5.4	11.5	0	1016.7	68	13.71	2009-12-04
28	2077	1	281	20.4	7.6	11	4.1	6.9	0	1007.3	58	11.7	2007-12-30
28	2077	2	285	7.4	10.2	15.4	5.2	10.2	1	1016.8	72	7.07	2008-12-05
28	2077	3	284	9.6	10.4	14.2	5.6	8.6	0	1013.2	65	12.88	2009-12-26
28	2486	1	286	2.6	19.9	24.9	13.6	11.3	0	1007.5	71	24.5	2008-05-08
28	2486	2	284	22.5	18.6	23.3	13.8	9.5	0	1013.7	78	23.7	2009-04-18
28	2486	3	290	0.2	12.7	17.2	7.3	9.9	0	1014.1	53	13.78	2010-03-16
28	2520	1	285	24.2	10	15.8	3.4	12.4	0	1024	72	14.13	2008-11-22
28	3789	1	279	20.6	23.7	27.6	19.8	7.8	0	1005.2	72	25.58	2009-06-14
28	3844	1	286	23.3	13.7	15.9	11.6	4.3	24	1016.6	95	3.06	2009-12-10
28	4464	7	277	1.9	19.8	25.3	15.5	9.8	0	1015.2	63	14.4	2006-10-24
28	4464	8	298	23.6	24.9	28.4	21	7.4	0	1011.9	72	18.4	2007-10-05
28	4464	9	288	17.3	24.3	27.3	22.8	4.5	31.5	1009.3	92	5.63	2008-09-17
28	4464	10	292	27.7	22	27.8	16.2	11.6	0	1010.9	70	18.63	2009-09-17
28	4565	5	294	14.3	27	30.6	24.2	6.4	0	1006.5	76	20.8	2006-09-07
28	4565	6	294	28.6	22	26.5	20.2	6.3	2	1010.2	89	2.1	2007-10-10
28	4565	7	296	6.4	13.6	21.6	7	14.6	0	1019.2	77	10.88	2008-12-04
28	4565	8	291	11.3	16.3	20.1	10.9	9.2	0	1017.5	74	12.32	2009-11-28
28	4849	6	283	16.9	23.2	27.6	19	8.6	0	1012.8	79	23.8	2006-06-13
28	4849	7	284	21.6	27.1	31.6	23	8.6	0	1011.1	80	19.2	2007-08-05
28	4849	8	294	8	26	29.7	21.8	7.9	0	1005.9	76	26.76	2008-07-11
28	6103	8	295	28.5	28.3	33.9	24.5	9.4	0	1005.5	77	17.2	2006-07-24
28	6103	9	293	19.6	26	27.4	24.1	3.3	18	1005.7	84	5.2	2007-08-03
28	6103	10	297	3.8	16.5	18.2	13.8	4.4	43.5	1007.4	93	2.04	2009-01-30
28	11673	3	286	17.9	27.6	32.9	24.8	8.1	0	1006.4	80	20.6	2006-08-12
28	11673	4	292	26	23.6	26.8	21.1	5.7	95	1003.4	88	6.2	2007-07-11
28	11673	5	286	20.3	21.5	23.2	20	3.2	36.5	1003.5	92	3.3	2008-06-24
28	12876	2	286	27.6	20.7	28.2	12.3	15.9	0	1011.8	56	23	2007-05-15
28	12876	3	289	24.8	22	26.3	17	9.3	0	1015	77	9.72	2008-10-24
28	12876	4	286	26.3	17.6	23.2	11.9	11.3	0	1015.9	64	19.02	2009-10-15
28	13673	2	288	17	9.6	15	2.5	12.5	0	1024.1	57	24.5	2007-04-05
28	13673	3	288	1.1	13.5	15.3	11.2	4.1	4.5	1016.7	77	2.79	2009-02-26
28	13673	4	292	13.8	9.7	15.6	5.8	9.8	0	1019	51	15.57	2010-01-29
28	13778	1	287	11.9	27.3	31.5	23.1	8.4	0	1009.1	78	27	2006-08-06
28	13778	2	284	17.6	27.5	31	24.1	6.9	0	1007.2	79	17.9	2007-08-01
28	13778	3	290	8.7	26.9	29	25.5	3.5	19.5	1006.9	88	10.57	2008-08-10
28	13778	4	288	26.3	17.6	23.2	11.9	11.3	0	1015.9	64	19.02	2009-10-15
28	14487	1	284	0.4	13.9	18.4	10.4	8	1	1006.9	79	9.3	2007-02-18
28	14487	2	291	15	7.4	10.5	4	6.5	6	1017.8	88	1.5	2008-02-22
28	14487	3	293	7.1	11.2	17	8.7	8.3	0.5	1015.6	77	9.94	2009-03-04
28	14487	4	296	5	6	11.2	2.9	8.3	0	1018.1	46	19.35	2010-02-19
28	14745	1	287	13	19.8	24	15.3	8.7	22	1005.7	83	5.5	2007-04-01
28	14745	2	294	19.3	24.1	27	22.6	4.4	0	1000.6	78	18.9	2008-06-23
28	14745	3	288	1.3	25.4	29.6	20.2	9.4	9.5	1002.7	72	24.46	2009-06-24
28	15063	1	286	5.4	13.6	20.2	8.3	11.9	0	1010	62	18.7	2007-02-23
28	15063	2	289	14.6	10.6	15	7.8	7.2	0.5	1015	74	8.3	2008-01-23
28	15063	3	291	25.6	10.4	12	9.1	2.9	8.5	1012.3	91	2.36	2009-01-22
28	15063	4	290	18.6	8.3	16.8	0.1	16.7	0	1012.1	68	12.7	2010-01-04
29	4847	6	283	4.5	10.2	14.7	4.2	10.5	18.5	1020.5	88	3.7	2006-12-25
30	4846	4	285	22.2	16.6	22.3	12.4	9.9	3.5	1018	83	7.1	2006-12-13
31	4854	8	293	8.9	22.1	26.4	18.2	8.2	1	1005.3	78	26	2006-06-05
31	4854	9	295	15	27.6	32.5	24.2	8.3	0	1005.7	76	14.2	2007-06-30
31	4854	10	296	7	25.7	29.6	21.5	8.1	0	1007.1	77	23.82	2008-07-10
31	4855	7	285	10.2	10.4	17.1	4.9	12.2	0	1017.8	59	13.5	2006-12-01
31	4855	8	296	1.6	10.1	16	2.9	13.1	0	1020.9	76	8.6	2008-01-10
31	4855	9	293	5.5	10.7	16.6	5.3	11.3	0	1015.4	52	23.8	2009-04-01
31	4856	6	294	29.6	23	26.6	20.3	6.3	0	1012.7	81	16.8	2007-10-11
31	4856	7	294	10.6	9	15.9	4.3	11.6	0	1021.8	65	6.6	2009-01-07
32	4364	4	291	5.4	13.6	20.2	8.3	11.9	0	1010	62	18.7	2007-02-23
32	4364	5	288	27.6	20.1	22.3	18.6	3.7	72	1010.1	87	3.3	2008-06-02
32	4799	4	296	10.9	17.9	24.3	13.5	10.8	0	1012.4	66	15	2006-11-02
32	4799	5	292	1.6	10.1	16	2.9	13.1	0	1020.9	76	8.6	2008-01-10
32	10172	4	291	29.2	11.4	15.4	6.6	8.8	0	1026.8	77	4.1	2006-12-20
32	14545	1	287	26.2	8.3	12.2	3.8	8.4	0.5	1016.6	64	11.7	2006-12-17
32	14545	2	287	17	4.5	9.3	-0.6	9.9	0	1022.6	51	17.4	2008-02-24
33	4857	3	284	12.3	25.3	29.5	23	6.5	1.5	1002.7	84	8.8	2006-09-05
33	4857	4	286	0.2	26.8	31.5	24.3	7.2	13	1005.1	86	13.6	2007-08-13
33	4857	5	286	16	30.3	35.4	26.5	8.9	0	1007.8	70	25.22	2008-07-19
33	4857	6	294	11.3	24	28.1	18.1	10	0	1007.6	77	23.29	2009-07-04
34	3877	1	293	19	16	19	13.8	5.2	17.5	1013.1	84	10.84	2010-03-05
34	4812	4	291	0.3	16.1	19.9	12.7	7.2	0	1011.4	62	25	2006-04-28
34	4812	5	292	19.3	26.6	30.8	23.5	7.3	3.5	1005.2	81	17.2	2008-09-19
34	4814	9	291	8.3	21.2	24.8	18.6	6.2	3.5	1002.9	84	9.1	2008-06-12
34	4815	8	288	20.9	19.9	21.3	17.9	3.4	7.5	1007.1	91	3.8	2006-06-17
34	4815	9	290	22.3	22.6	26.6	18.1	8.5	0	1007.9	74	25.6	2007-06-08
34	4815	10	295	27.3	24.8	28.1	22.3	5.8	0	1010.1	79	21.14	2008-07-01
34	4815	11	291	23.7	24.1	28.7	20.8	7.9	0	1011.3	73	13.86	2009-09-13
34	4816	6	292	18	13	21.1	6	15.1	0	1020.6	66	14.5	2007-02-06
34	4816	7	290	5.4	14.1	20.6	7.7	12.9	0	1019	75	17.1	2008-03-13
34	4816	8	294	2	12.7	17.5	8.5	9	1.5	1010	73	15.01	2009-04-27
34	4817	4	297	1.5	25.4	30.8	23.3	7.5	56.5	1006.4	84	9.7	2006-06-27
34	4817	5	293	6	24.7	28.9	20.1	8.8	0	1009.5	81	18.1	2007-06-21
34	4817	6	292	7	25.7	29.6	21.5	8.1	0	1007.1	77	23.82	2008-07-10
34	4817	7	293	11	17.3	21	12.3	8.7	3	1016.1	82	7.95	2010-02-25
34	11714	3	273	27.5	13.6	18.3	9.2	9.1	1	1016.8	74	6.6	2007-01-17
34	11714	4	277	22.6	6.9	11.5	2.4	9.1	0	1018.5	54	11.3	2008-01-31
34	12789	2	289	9.7	17.5	26.1	12.1	14	0	1014.1	52	24.8	2006-04-08
34	12789	3	284	3	12.9	19	8.6	10.4	5.5	1021.7	75	20	2007-03-22
34	12789	4	291	4.2	18.1	20.2	16.2	4	0	1015.4	68	5.27	2008-11-02
34	12789	5	297	29	17.7	19.6	16.6	3	41	1013.7	88	1.33	2010-03-15
34	13134	2	292	9.3	26	29.9	22.8	7.1	0	1004.3	79	16.4	2006-09-02
34	13134	3	291	28.6	27.9	30.2	24.8	5.4	5.5	1006	78	21.6	2007-08-12
34	13134	4	296	19	28.5	31.6	26.5	5.1	0	1005.5	80	26.62	2008-07-22
34	13134	5	291	4.7	25.5	29.4	20.5	8.9	0	1009	65	25.37	2009-08-25
34	13774	1	286	9.3	23.6	30.7	19.1	11.6	10	1006.3	77	23.7	2006-05-07
34	13774	2	290	1	20.8	21.6	19.9	1.7	10	1007.8	92	3.5	2007-06-16
35	4477	6	269	27.4	10.1	15	6.6	8.4	3.5	1017.2	59	18.5	2007-03-17
35	4477	7	286	23	11.4	17.1	6.6	10.5	0	1012.8	42	20.4	2008-03-01
35	4477	8	280	0.1	17.2	23.2	14	9.2	46	1009.9	85	11.98	2009-02-25
35	4477	9	286	20	16.8	23.9	13.3	10.6	15.5	1011.8	87	9.43	2010-03-06
35	4478	4	288	11.5	23.9	26.8	22.9	3.9	12.5	1003.6	90	6.1	2006-07-07
35	4478	5	287	9	27.3	32.3	23.1	9.2	74.5	1003.1	79	18.7	2007-06-24
35	4478	6	286	18.3	25.5	28.4	22.8	5.6	110.5	996.6	83	10.8	2008-06-22
35	4478	7	289	27.6	26.3	30.2	20.6	9.6	0	1002.9	78	17.16	2009-06-21
35	4563	3	287	15.9	28.6	32.2	24.9	7.3	0	1008.1	75	15.1	2006-08-10
35	4563	4	290	10.6	28	31.7	24.3	7.4	0	1009.5	80	26	2007-07-25
35	4563	5	297	18	29.1	32.9	25.2	7.7	0	1004.9	75	25.67	2008-07-21
35	4563	6	293	1.3	21.6	26.3	15.9	10.4	0	1010.5	73	23.04	2009-09-20
36	2052	1	291	14.4	12.9	18.6	5.6	13	0	1016.2	72	17.1	2008-03-22
36	2052	2	293	18.5	19.6	26.1	15.9	10.2	29.5	998.4	79	17.12	2009-04-14
36	2052	3	292	12.2	9.5	15.6	6.7	8.9	2.5	1021.1	79	10.74	2010-03-28
36	2063	1	281	10.2	12.8	19.3	8.3	11	0	1019.8	60	11.9	2007-11-20
36	2063	2	291	13.4	12.3	21.5	5.6	15.9	0	1016.1	74	11.53	2008-12-11
36	2063	3	293	0.6	5.1	10	-0.2	10.2	0	1019.4	62	9.97	2009-12-17
36	3778	1	288	3.7	27.2	31.8	23.7	8.1	0	1008	59	25.38	2009-08-24
36	4723	10	289	6.3	27.7	31.5	25	6.5	0	1004.7	83	10.3	2006-08-30
36	4723	11	294	6.2	28.6	32.2	25	7.2	0	1009.1	76	23.6	2007-08-19
36	4724	6	292	19.9	28	32.1	24.6	7.5	0	1002	79	21.3	2006-08-14
36	4724	7	292	0.6	27.4	32	23.8	8.2	0	996.7	65	28.1	2007-07-15
36	4724	8	293	11.3	18.2	20.1	16.3	3.8	108.5	1010.3	93	2.7	2008-06-15
36	4724	9	292	26	21.9	26	18	8	19	1011.1	77	12.4	2009-05-21
36	4725	4	291	19.5	4.7	10.4	-0.2	10.6	0	1024.2	65	8.2	2007-01-09
36	4725	5	299	27.4	8.8	16.9	3.1	13.8	0	1020.8	60	13.2	2008-01-06
36	4725	6	300	25.4	6.6	12.2	2.7	9.5	0	1023.5	57	13.08	2008-12-23
36	4725	7	291	29.6	5.9	12.7	-0.6	13.3	0	1025	75	7.29	2010-01-15
36	12086	3	288	5.9	27.9	31.5	24.8	6.7	0	1010.6	80	22.6	2006-07-31
36	12086	4	299	14.6	29.2	34.1	23.7	10.4	0	1006.2	69	25.3	2007-07-29
36	12086	5	298	26.3	25.1	28.2	22.1	6.1	0	1007.2	71	26.15	2008-06-30
36	12086	6	296	21.6	22.7	26.8	19.3	7.5	0	1008.2	75	26.59	2009-06-15
36	14222	1	288	12.9	27.3	31.6	22.6	9	0	1006.8	76	27	2006-08-07
36	14222	2	286	3.6	25.4	29.8	21.4	8.4	0	1002.7	72	25.5	2007-07-18
36	14222	3	296	15.3	22.7	23.9	21.9	2	63	1010	94	1.18	2008-09-15
36	14222	4	293	18.7	26.6	31.1	22	9.1	0	1000.4	71	23.18	2009-09-08
36	15097	1	288	26	17.1	21.2	13.3	7.9	0	1010	55	25.3	2007-04-14
36	15097	2	290	6.6	17.8	19.1	15.6	3.5	0	1010.4	72	5.7	2008-05-12
36	15097	3	296	16	21.8	29.3	13.6	15.7	0	1012.4	60	24.99	2009-05-11
37	1855	1	275	10.2	27.5	32.4	23.8	8.6	0	1009.9	77	22.1	2007-08-23
37	1855	2	270	28	28.1	33.6	23.3	10.3	0	1011.8	74	26.15	2008-07-31
37	1855	3	288	22.3	27.8	34.8	23.9	10.9	0	1009.8	72	21.72	2009-07-15
37	1858	1	285	25.9	17.8	19.6	16.7	2.9	14	1015.1	90	2.9	2007-11-06
37	1858	2	268	0.2	17.6	24.1	12.8	11.3	0	1013.5	60	14.22	2008-10-29
37	1888	1	296	28.9	18.1	22.8	13.9	8.9	0	1015	75	11.3	2007-11-09
37	1888	2	287	29.3	20.3	21	19.8	1.2	57	1013.5	94	1.61	2008-09-29
37	1888	3	288	19.9	17.9	24.1	13	11.1	0	1018.9	78	15.19	2009-11-07
37	3795	1	284	18.6	23.8	29.2	18.7	10.5	0	1002	58	23.43	2009-06-12
37	3823	1	283	10.9	17.8	23.7	12.9	10.8	0	1021.3	80	15.86	2009-10-29
37	4598	8	290	20.9	13.2	20.1	6.8	13.3	0	1015.5	49	14.9	2006-11-12
37	4598	9	290	27.6	26.5	29.5	24.3	5.2	18	1008.4	81	6.4	2007-10-09
37	4599	5	292	22.2	16.6	22.3	12.4	9.9	3.5	1018	83	7.1	2006-12-13
37	4599	6	297	1.2	14.6	19.1	8.8	10.3	0	1013.7	56	15	2007-11-11
37	4600	4	288	22.9	16.9	22.6	12.8	9.8	0	1013	66	7.1	2006-11-14
37	4600	5	284	23.6	24.9	28.4	21	7.4	0	1011.9	72	18.4	2007-10-05
37	4600	6	285	22.7	26.4	30.4	23.6	6.8	0	1005.7	79	17.76	2008-08-24
37	4608	6	292	22	11.6	15.6	8.7	6.9	0	1010.7	51	15.9	2007-02-10
37	4627	8	292	11.9	27.3	31.5	23.1	8.4	0	1009.1	78	27	2006-08-06
37	4629	7	292	16.7	14	16.4	12.2	4.2	28	1010.6	86	2.9	2006-04-15
37	4629	8	298	27.6	20.7	28.2	12.3	15.9	0	1011.8	56	23	2007-05-15
37	4629	9	281	0.4	10.4	15	7.5	7.5	0	1013.7	65	9.92	2008-11-28
37	4631	6	298	12	8.3	13.3	3.7	9.6	0	1020.5	54	16.1	2007-01-31
37	4633	7	288	29.3	23.4	28.3	19.4	8.9	0	1012.8	72	17.6	2006-09-22
37	4634	7	289	4.9	28.1	31.6	24.5	7.1	0	1011.5	78	27.1	2006-07-30
37	4634	8	294	13	28.8	33.7	25.3	8.4	11.5	1008.7	73	20.7	2007-06-28
37	4634	9	291	23.6	23.7	27.4	21.1	6.3	70.5	999	85	15.7	2008-05-29
37	4634	10	291	28.5	16.3	20.7	11.3	9.4	17	1015.3	77	12.47	2009-04-24
37	4635	7	292	22.3	23.5	29.6	19.3	10.3	0	1003.8	60	27.4	2006-05-20
37	4635	8	295	16.3	18.5	19.1	17.6	1.5	34.5	1009.2	90	4.5	2007-06-02
37	4635	9	294	5.3	22.9	27.1	18.3	8.8	0	1009.2	77	21.4	2008-06-09
37	4636	7	291	24	16	21.4	9.9	11.5	0	1017.6	69	23.6	2007-04-12
37	4636	8	256	10.6	18.7	23.2	13.5	9.7	0	1011.3	73	26.1	2008-05-16
37	4636	8	256	10.6	18.7	23.2	13.5	9.7	0	1011.3	73	26.1	2008-05-16
37	4636	9	288	22.7	25.2	29.7	21.9	7.8	2	1006.1	73	10.75	2009-09-12
37	4637	6	291	12.6	29.1	33.2	24.6	8.6	0	1007.6	75	25.5	2007-07-27
37	4637	7	286	21.3	22.5	24.3	21.3	3	4.5	1002.2	93	4.02	2008-06-25
37	4637	8	287	0.3	22.8	26.4	19.9	6.5	129.5	1000.9	90	3.25	2009-06-23
37	4638	3	293	27.9	27.4	31	23.6	7.4	0	1008	78	25	2006-08-22
37	4638	4	298	0.2	26.8	31.5	24.3	7.2	13	1005.1	86	13.6	2007-08-13
37	4638	5	294	3.6	5.8	10.3	1.8	8.5	0	1017.3	54	9.9	2008-12-31
37	4638	6	293	25.3	14.1	19.3	9.4	9.9	0	1015.1	70	12.38	2009-12-12
37	9505	6	277	5.5	12.7	15.2	9.4	5.8	39	1011	89	2.7	2006-12-26
37	11312	3	289	23.2	14	17.6	11.9	5.7	21	1016.1	88	1.4	2006-12-14
37	11312	4	285	27.9	18.1	23	12.5	10.5	0	1015.8	82	13.7	2007-11-08
37	11312	5	286	18.3	24.3	25.8	22.3	3.5	280.5	1005	94	0.55	2008-09-18
37	11312	6	285	17.7	26.1	30.1	22.5	7.6	0	1001.9	79	22.31	2009-09-07
37	11682	3	280	27.3	23.6	28.2	19.4	8.8	0	1010.9	76	17.3	2006-09-20
37	11682	4	286	4.3	25.7	29	23	6	0	1006.8	79	14.32	2008-09-04
37	11682	5	291	22.6	4.9	10.9	-1.5	12.4	0	1017.8	53	13.6	2010-01-08
37	11914	3	276	12.6	22.2	26.4	19.4	7	0.5	1000.5	80	23.64	2009-06-06
37	12258	2	298	2.5	8.2	16.6	2.1	14.5	0	1020.7	66	12.6	2006-12-23
37	12258	3	290	21.2	11.7	16.9	8.2	8.7	0	1019.7	51	13.2	2007-12-01
37	12258	4	297	29.6	7.4	11.3	2.1	9.2	0	1021.4	65	6.27	2009-01-26
37	13781	1	287	26.7	15.4	24	8.7	15.3	0	1011.4	44	25.9	2006-04-25
37	13781	2	289	18.6	17.7	19.3	16.3	3	47	998.5	89	6.1	2007-05-06
37	13781	3	285	1.3	26.4	30.4	22.8	7.6	0	1003.3	84	21.02	2008-09-01
37	13781	4	288	26.6	6.5	11.3	2	9.3	9.5	1012.1	68	9.33	2010-01-12
37	14108	1	298	22.9	24.2	27.9	21.3	6.6	0	1010.7	77	26	2006-06-19
37	14108	2	281	5.6	26.9	30.6	24	6.6	14.5	1011.1	89	16.2	2007-09-17
37	14108	3	290	22.8	21.7	26.3	18.4	7.9	15.5	1016	81	11.95	2008-10-22
37	14108	4	288	12.9	18.7	24.8	12.3	12.5	0	1019.1	79	13.38	2009-10-31
37	14490	1	278	9.6	22.9	26.3	19.9	6.4	0	1010	77	16.4	2006-10-02
37	14490	2	284	7.2	15	21.2	9.9	11.3	0	1013.9	57	14.4	2007-11-17
37	14490	3	288	21.8	21	25.6	16.1	9.5	0	1017.5	79	16.26	2008-10-21
37	14490	4	285	9.9	17.2	22.8	12.2	10.6	0	1021.5	78	14.18	2009-10-28
37	14544	1	290	9.2	12.5	17.1	8.5	8.6	0	1017.5	61	11.3	2006-11-30
37	14544	3	294	25.4	6.6	12.2	2.7	9.5	0	1023.5	57	13.08	2008-12-23
37	14544	4	296	28.6	3.7	9.6	-1.8	11.4	0	1024.5	55	15.09	2010-01-14
37	14724	2	285	9	5.3	11.7	-1	12.7	0	1023.4	42	18.4	2008-02-16
37	14724	3	292	0.8	8.2	12.5	5.5	7	0	1024	56	13.78	2009-01-27
37	14724	4	290	11.8	8.6	17	-0.2	17.2	0	1021.9	62	15.04	2010-01-27
37	15231	1	281	21.6	27.1	31.6	23	8.6	0	1011.1	80	19.2	2007-08-05
37	15231	2	291	2	29.2	33.6	24.2	9.4	1	1008	69	20.22	2008-07-05
37	15231	3	288	13.7	25.2	29.8	22.5	7.3	80	1011.1	86	12.55	2009-09-03
38	357	1	298	10.4	14.6	18.2	10.7	7.5	8	1014.3	80	7	2008-03-18
38	357	2	294	24.8	12.2	18.6	5.3	13.3	9	1008.3	62	13.55	2009-02-20
38	357	3	288	11.8	8.6	17	-0.2	17.2	0	1021.9	62	15.04	2010-01-27
38	2326	1	291	11	18.4	21.6	15.3	6.3	0.5	1007.7	82	6.5	2008-04-17
38	2326	2	294	19.5	17.6	22.4	12.6	9.8	0	1005.9	64	25.99	2009-04-15
38	3194	1	274	1.1	13.5	15.3	11.2	4.1	4.5	1016.7	77	2.79	2009-02-26
38	3194	2	292	13	16	17.2	14.7	2.5	1.5	1008.3	86	3.8	2010-02-27
38	3817	1	287	2.3	23.1	28.1	18.8	9.3	0	1013.1	74	22.14	2009-09-21
38	4613	5	284	6.6	16.4	18.8	14	4.8	16	1009.6	77	7.5	2007-04-24
38	4614	9	286	6	18.4	24.2	12.5	11.7	0	1004.1	64	18.2	2007-03-25
38	4615	7	294	3.5	25.1	30.5	20.7	9.8	9	1010.4	79	17.4	2006-06-29
38	4616	8	284	25	25.6	30.6	21.9	8.7	46	1001.6	88	9.6	2007-07-10
38	4616	9	270	12.3	20.3	22.4	18.2	4.2	43	1011.1	95	2.7	2008-06-16
38	4617	7	285	9.5	27.5	29.6	24.3	5.3	43	998.4	81	6.3	2006-07-05
38	4617	8	288	8.9	16.3	22.4	10.3	12.1	0	1013.7	54	18.4	2007-10-20
38	4618	6	284	5	8.9	14.4	4.9	9.5	1	1018.6	76	10.1	2007-01-24
38	4618	7	291	13.6	9	9.7	8.2	1.5	12.5	1018.1	92	1.1	2008-01-22
38	4618	8	294	5.6	5.7	12.3	0.9	11.4	0	1021	54	13.56	2009-01-02
38	4619	5	287	9.6	22.9	26.3	19.9	6.4	0	1010	77	16.4	2006-10-02
38	4619	6	286	20.6	24.5	27.8	20.7	7.1	0	1012.5	75	18.1	2007-10-02
38	4619	7	297	9.8	21.9	27	17.1	9.9	0	1019.4	82	16.21	2008-10-09
38	4619	8	284	11.3	23.4	27.6	21.7	5.9	51.5	1016.4	92	6.38	2009-09-30
38	4620	4	288	20.7	15	17.7	12.6	5.1	12	1013.5	87	4.8	2006-04-19
38	4620	5	292	26	17.1	21.2	13.3	7.9	0	1010	55	25.3	2007-04-14
38	4620	6	295	9.3	22.2	27	17.7	9.3	0	1009.6	78	24.7	2008-06-13
38	4620	7	293	13.3	24.6	27.7	22.5	5.2	2	1005.1	88	3.88	2009-10-02
38	4621	4	295	6	7.5	13.8	2.7	11.1	0	1021.8	68	14.2	2007-01-25
38	4621	5	293	23.3	23.6	26.6	21.4	5.2	0	1008.2	83	15.88	2008-06-27
38	4621	6	297	12	27.2	30.8	24.6	6.2	0	1004.5	84	18.15	2009-08-03
38	11697	3	291	22.6	27.1	30.4	23.7	6.7	0	1013.6	81	25.6	2007-08-06
38	11697	4	294	19.2	16.8	21.6	13.1	8.5	0	1011.9	66	13.6	2008-11-17
38	11697	5	292	25.9	18.2	20.5	16.6	3.9	137.5	1007.7	89	1.82	2009-11-13
38	12806	2	295	26.9	25.4	29.7	22.4	7.3	17.5	1005.2	81	7.7	2006-06-23
38	12806	3	287	3.6	25.4	29.8	21.4	8.4	0	1002.7	72	25.5	2007-07-18
38	12806	4	290	1.2	16.3	20.7	13.2	7.5	0	1018.4	71	9.18	2008-10-30
38	12806	5	290	9	15	19.5	11.1	8.4	1	1015.1	82	17.29	2010-02-23
38	14352	1	287	15.9	28.6	32.2	24.9	7.3	0	1008.1	75	15.1	2006-08-10
38	14352	2	290	8.6	27.6	30.4	23.6	6.8	0	1015.2	79	18.5	2007-09-20
38	14352	3	266	13.8	20.5	23.8	17.4	6.4	0	1015.4	80	12.2	2008-10-13
38	14352	4	288	22.7	25.2	29.7	21.9	7.8	2	1006.1	73	10.75	2009-09-12
38	14541	1	285	16.9	13.7	20.5	7.7	12.8	0	1022.2	67	15.7	2006-11-08
38	14541	2	284	22.7	26.4	30.4	23.6	6.8	0	1005.7	79	17.76	2008-08-24
39	113	1	287	29.3	21.4	23.9	20.3	3.6	84	1003.9	91	1.8	2007-06-15
39	113	2	287	3.7	28.8	33.4	25.7	7.7	0	1007.7	74	22.22	2008-08-05
39	113	3	290	10	26.1	29.7	23.8	5.9	0	1003.7	86	13	2009-08-01
39	282	1	289	11	27.2	31.3	23.7	7.6	0	1009.2	76	26.41	2008-07-14
39	282	2	291	3.7	27.2	31.8	23.7	8.1	0	1008	59	25.38	2009-08-24
39	1874	1	277	0.2	16.6	22.9	11.6	11.3	0	1014.4	71	14.9	2007-11-10
39	1874	2	295	0.8	8.2	12.5	5.5	7	0	1024	56	13.78	2009-01-27
39	1874	3	291	19.6	7.4	11.5	3.7	7.8	0	1013	51	14.05	2010-01-05
39	2492	1	292	18.3	25.5	28.4	22.8	5.6	110.5	996.6	83	10.8	2008-06-22
39	2492	2	295	12.3	24	27.6	22.3	5.3	8.5	1010.5	88	12.49	2009-07-05
39	2856	1	287	20.5	19.6	26.4	14.3	12.1	0	1008.1	54	24.17	2009-04-16
39	3850	1	286	7.9	18.1	21.9	14.8	7.1	3	1007.4	79	7.27	2009-10-26
39	3851	1	283	1.3	10.1	14.5	6	8.5	0	1021.5	61	15.62	2009-11-18
39	4167	3	293	13	5.1	10.3	0.1	10.2	0	1017.9	54	14	2007-02-01
39	4167	4	290	16.4	13.4	15.8	11.9	3.9	0	1022.9	63	6.4	2007-12-26
39	4167	5	299	16.4	10	15.2	5.5	9.7	1	1013.6	67	12.27	2008-12-14
39	4167	6	290	25.9	18.2	20.5	16.6	3.9	137.5	1007.7	89	1.82	2009-11-13
39	4601	5	292	27.5	13.6	18.3	9.2	9.1	1	1016.8	74	6.6	2007-01-17
39	4601	6	286	7.6	9.1	13	5.1	7.9	0.5	1022.7	68	6.9	2008-01-16
39	4601	7	283	18.4	8.2	15.1	2.3	12.8	0	1021.3	76	12.31	2008-12-16
39	4602	5	291	19.5	4.7	10.4	-0.2	10.6	0	1024.2	65	8.2	2007-01-09
39	4602	6	293	20	16	23.6	8.2	15.4	0	1011.2	54	24.7	2008-04-26
39	4602	7	294	2.6	16.4	18.6	15.3	3.3	57.5	1007.6	85	3.45	2009-05-27
39	4603	9	292	3	9.2	16	3	13	0	1021	66	14.1	2007-01-22
39	4603	10	287	16.4	13.4	15.8	11.9	3.9	0	1022.9	63	6.4	2007-12-26
39	4603	11	287	22.6	11.3	15.7	6	9.7	0	1016.5	53	12.44	2009-01-19
39	4604	8	297	4.9	20.9	25.6	15.8	9.8	0	1012.5	73	17	2006-06-01
39	4606	8	283	15.9	28.6	32.2	24.9	7.3	0	1008.1	75	15.1	2006-08-10
39	4607	6	299	25.3	21.8	25	19.4	5.6	2	1007	79	7.3	2006-05-23
39	4607	7	295	14.6	19.8	25.6	16.3	9.3	0	1008.4	54	23.6	2007-05-02
39	4607	8	292	27.3	24.8	28.1	22.3	5.8	0	1010.1	79	21.14	2008-07-01
39	11603	4	291	16.2	13.1	15.7	10	5.7	67	1020.1	90	1.2	2006-12-07
39	11603	5	295	14.2	10.7	19.1	3.9	15.2	0	1023.4	73	13.4	2007-11-24
39	11603	6	292	16.8	19.1	25.6	12.6	13	0	1020.7	70	18.81	2008-10-16
39	11603	7	281	13.9	19.4	23.3	17	6.3	16	1010.9	86	5.1	2009-11-01
39	11611	4	292	12.9	27.3	31.6	22.6	9	0	1006.8	76	27	2006-08-07
39	11611	5	293	17.6	27.5	31	24.1	6.9	0	1007.2	79	17.9	2007-08-01
39	11611	6	301	9	26.6	30.7	23.1	7.6	0	1006	77	17.47	2008-07-12
39	11611	7	295	20	31.1	36.7	26.6	10.1	0	1006.1	69	23.7	2009-08-11
39	11701	3	274	10.5	24.6	27.5	23	4.5	12.5	1000.1	89	9.4	2006-07-06
39	11701	4	290	13.6	29.1	33.2	25.7	7.5	0	1006.4	74	26.2	2007-07-28
39	11701	5	296	11	27.2	31.3	23.7	7.6	0	1009.2	76	26.41	2008-07-14
39	11701	6	292	11	26.4	29.6	24	5.6	0	1003.5	86	15.26	2009-08-02
39	12111	3	294	13.4	14.6	20.9	8.8	12.1	0	1020.1	72	19.1	2007-03-03
39	12111	4	284	19.6	22.7	25.5	21.2	4.3	4	1003.4	84	19.4	2008-05-25
39	12111	5	289	8	17.5	22	13	9	0.5	1018.8	72	19.42	2009-05-03
39	12160	3	287	20.6	21	26.9	14.9	12	0	1015.7	65	17.3	2006-10-13
39	12160	4	285	6.6	28.1	30.8	26.1	4.7	0	1012.4	84	18.9	2007-09-18
39	12160	5	293	3.4	8.9	14.8	3.1	11.7	0	1023.1	79	11.2	2008-12-01
39	12306	2	287	7.7	13.2	17.3	7.6	9.7	0	1013.6	70	18.2	2006-04-06
39	12306	3	287	6.3	20.7	25	15.7	9.3	0	1011.5	72	22.3	2007-05-23
39	12306	4	288	0.6	18.1	22.6	13.6	9	0	1011	63	19.2	2008-05-06
39	12306	5	295	7	16.6	21.5	10.4	11.1	0	1021.3	67	27.51	2009-05-02
39	14491	1	284	28.3	23.2	26.3	21	5.3	0	1011.7	80	8.6	2006-09-21
39	14491	2	285	12.2	29.1	33.5	25.2	8.3	0	1014.8	75	19.2	2007-08-25
39	14491	3	291	10	17.7	22.1	14.1	8	0	1011.4	76	23.75	2009-05-05
39	14732	1	290	27.5	13.6	18.3	9.2	9.1	1	1016.8	74	6.6	2007-01-17
39	14732	2	291	23.6	6.2	11	0	11	0	1021.1	59	14.6	2008-02-01
39	14732	3	294	9.6	7.6	13.4	2.6	10.8	0	1022.1	63	12.54	2009-01-06
39	14732	4	289	23.6	5.8	13.3	-0.3	13.6	0	1020.9	64	13.97	2010-01-09
39	14747	1	280	14.5	9.5	11.6	7.6	4	3	1020.1	78	2.4	2007-01-04
39	14747	2	299	24.4	6.2	12.4	-0.8	13.2	0	1021.1	61	13.2	2008-01-03
40	152	1	293	3.2	27.5	31.4	24.2	7.2	0	1011.7	78	22.9	2007-08-16
40	152	2	297	17.3	24.3	27.3	22.8	4.5	31.5	1009.3	92	5.63	2008-09-17
40	152	3	293	28.3	7.6	11.4	3.8	7.6	6.5	1019.1	78	4.14	2009-12-15
40	1480	1	287	2.9	21.1	24.7	18.4	6.3	0	1015.7	78	7.9	2007-10-14
40	1480	2	291	16.1	14.8	16.7	12.3	4.4	38.5	1012.8	84	1.88	2009-03-13
40	1693	1	289	18.9	20.1	24.3	16.4	7.9	0	1018.2	78	9.9	2007-10-30
40	1693	2	286	15	20.3	26.2	14	12.2	0	1012.8	68	27.73	2009-05-10
40	1852	1	284	5.2	14.6	21	9.2	11.8	0	1020.3	72	13.4	2007-11-15
40	1852	2	287	7.4	10.2	15.4	5.2	10.2	1	1016.8	72	7.07	2008-12-05
40	1852	3	292	23.3	13.7	15.9	11.6	4.3	24	1016.6	95	3.06	2009-12-10
40	2106	1	290	3	6.2	13.6	-1.3	14.9	0	1018.4	53	16.4	2008-02-10
40	2106	2	302	2.8	13.7	18.2	9.3	8.9	32.5	1019.4	86	4.01	2009-01-29
40	2106	3	296	23.8	11.8	17.7	4	13.7	0	1021.3	76	10.79	2010-02-08
40	2310	1	287	13.7	28.2	32.4	24.1	8.3	0	1000.4	78	25.17	2008-08-15
40	2310	2	283	12	27.2	30.8	24.6	6.2	0	1004.5	84	18.15	2009-08-03
40	3094	1	289	17.5	19	24.7	13.7	11	8	1008.1	69	16.64	2009-04-13
40	3096	1	292	14.3	13.7	18.8	9	9.8	0	1018.6	71	11.31	2009-12-01
40	3202	1	296	21.1	15.2	21.3	8.6	12.7	0	1017.1	74	12.32	2009-03-18
40	3202	2	295	22	10.5	12.1	9.6	2.5	5	1020.3	78	3.24	2010-03-08
40	3773	1	294	20	19.3	22.5	14.2	8.3	0	1015.8	50	19.2	2009-05-15
40	3833	1	286	19.3	20.7	26.5	16.8	9.7	0	1002.5	72	13.58	2009-10-08
40	3857	1	287	4.3	24.1	28.3	21.1	7.2	2.5	1015.6	78	14.12	2009-09-23
40	4103	1	288	9.2	11	12.7	8	4.7	14.5	1008.4	83	3.06	2010-03-25
40	4463	5	295	12.3	22.4	24.5	19.9	4.6	28	1010.9	91	4.4	2006-05-10
40	4463	6	289	15.6	19.5	24	14.4	9.6	0	1011.4	56	26.8	2007-05-03
40	4463	7	291	17.4	14.5	21.6	7.5	14.1	0	1010.9	51	22.8	2008-03-25
40	4463	8	294	26.6	23.8	27.5	21.1	6.4	1.5	1005	87	16.02	2009-06-20
40	4465	6	299	5.9	20.3	24.4	18.2	6.2	40	1007.6	82	11.3	2006-06-02
40	4465	7	294	15	27.6	32.5	24.2	8.3	0	1005.7	76	14.2	2007-06-30
40	4465	8	294	5	28.5	32.5	24.9	7.6	0	1009.2	72	26.07	2008-07-08
40	4465	9	295	22.6	22.8	26.5	19.3	7.2	0	1010.9	78	22.21	2009-06-16
40	5011	6	286	3.9	21.7	26	17.5	8.5	0	1013.5	61	16.4	2006-05-31
40	5011	7	289	8	26.1	30.3	23.6	6.7	0	1006.1	73	13.2	2007-06-23
40	5011	8	290	28.6	18.8	20.9	17.3	3.6	23	1008.9	88	7.6	2008-06-03
40	6350	5	290	6.6	17.8	19.1	15.6	3.5	0	1010.4	72	5.7	2008-05-12
40	6350	6	286	23	19.4	23.9	15.8	8.1	0	1009.3	63	23.81	2009-05-18
40	12214	2	297	18.3	16.9	18.7	15.8	2.9	19	1020	87	6.1	2006-05-16
40	12214	3	290	5.6	17.9	21	16	5	12	1008	79	14.7	2007-04-23
40	12214	4	288	24	19.3	23.4	13.9	9.5	0	1015.8	73	25.8	2008-04-30
40	12214	5	296	2	25	27.8	21.7	6.1	0.5	1002.9	84	11.39	2009-07-24
40	13561	2	285	17.6	18.2	20.1	17	3.1	48.5	1009	92	3.4	2007-05-05
40	13561	3	290	5	16	20.6	11.3	9.3	0	1009.6	69	22	2008-04-11
40	13561	4	285	1.1	13.5	15.3	11.2	4.1	4.5	1016.7	77	2.79	2009-02-26
40	13561	5	287	6.2	11.5	15.9	5.6	10.3	0	1016.4	65	21.65	2010-03-22
40	13775	1	298	9.9	21.9	25.7	18.9	6.8	0	1003.9	78	15	2006-06-06
40	13775	2	290	0.3	22	26.8	18.2	8.6	0	998.9	56	27.3	2007-05-17
40	15075	1	286	3.6	18.3	24	12.3	11.7	0	1016.3	76	18.3	2007-04-21
40	15075	2	287	2	29.2	33.6	24.2	9.4	1	1008	69	20.22	2008-07-05
40	15075	3	287	0.3	22.8	26.4	19.9	6.5	129.5	1000.9	90	3.25	2009-06-23
41	3073	1	288	27.6	3.1	6.9	-0.1	7	0	1019.3	43	14.39	2009-01-24
41	3073	2	293	19.8	6.9	12.8	3.2	9.6	0	1019.5	41	14.49	2010-02-04
41	4230	5	297	25.4	9.7	11.7	7.2	4.5	34	1014	79	1	2007-03-15
41	4230	6	298	4.4	12.7	19.4	5.8	13.6	0	1020	73	20.4	2008-03-12
41	4231	9	296	10.5	6.1	13.3	0.8	12.5	0	1027.9	69	11.5	2006-12-31
41	4231	10	286	7.2	16.2	21.9	10.4	11.5	0	1019.9	81	13.78	2008-11-05
41	4232	5	293	28	15.6	22.1	12.4	9.7	0	1001.5	67	15	2007-04-16
41	4232	6	288	3.1	11.8	15	9.6	5.4	3	1018.1	76	9.54	2009-02-28
41	4233	6	290	18.4	7.6	12.8	1.8	11	0	1018.4	50	21.1	2007-03-08
41	4233	7	290	25	10.3	15	6.5	8.5	0.5	1010.8	57	16.5	2008-03-03
41	4233	8	297	23.8	11.8	17.7	4	13.7	0	1021.3	76	10.79	2010-02-08
41	4234	5	287	21.2	13.3	16.8	9.7	7.1	0	1022.2	82	4.8	2006-12-12
41	4234	6	300	16	19.3	23.8	15.5	8.3	0	1015.1	75	16.1	2008-04-22
41	4234	7	287	9.7	27.5	31.1	24.8	6.3	0	1008.7	81	15.67	2009-08-30
41	4235	5	287	22	14.8	19.5	9.6	9.9	0	1018.8	69	14.2	2007-04-10
41	4235	6	295	0.3	24.7	29.2	22.5	6.7	34.5	1004	90	10.37	2008-08-31
41	4235	7	282	25	27.2	31.2	23.5	7.7	0	1010.4	80	21.28	2009-08-16
42	2305	1	290	24.4	12.2	19.3	5.7	13.6	0	1015.1	53	23.2	2008-04-01
42	2305	2	286	16.3	29.6	33.9	25.9	8	0	1006.8	67	25.43	2009-07-09
42	4721	5	282	14	15.9	18.4	11.2	7.2	0.5	1008.3	67	6.7	2007-04-02
42	4721	6	287	16.6	19.8	25.4	13.7	11.7	0	1014.2	68	23	2008-05-22
42	4721	7	293	6	16.5	22.1	10	12.1	0	1023.8	63	27.41	2009-05-01
43	3848	1	289	28.3	7.6	11.4	3.8	7.6	6.5	1019.1	78	4.14	2009-12-15
43	4703	4	280	14.9	28.6	32.9	24.2	8.7	0	1006.8	73	26.2	2006-08-09
43	4703	5	286	15.2	27.7	32.1	25.5	6.6	0	1009.2	81	18.8	2007-08-28
43	4703	6	280	11.7	27.4	31.3	24.7	6.6	16	1007.1	87	17.2	2008-08-13
43	4703	7	291	15.7	26.8	30.4	23.4	7	9.5	1004.5	77	23.5	2009-09-05
43	4704	9	291	10.4	11	15.1	5.4	9.7	0	1022.4	59	19.8	2007-02-28
43	4704	10	319	9.8	11	16.7	6	10.7	0	1017.1	75	13.05	2009-02-05
43	4705	9	291	8	26	29.7	21.8	7.9	0	1005.9	76	26.76	2008-07-11
43	4705	10	288	14.7	25.6	29.5	22.8	6.7	1.5	1008.1	83	15.55	2009-09-04
43	4706	7	294	24.3	26.2	27.8	23.8	4	30.5	997.4	81	3.8	2006-09-17
43	4707	7	291	13.9	17.4	24.2	11.9	12.3	0	1014.3	71	15.1	2006-11-05
43	4707	8	283	26	19.7	24.3	16.6	7.7	0.5	1006.9	77	15.8	2008-05-02
43	4708	8	286	24.6	20	26.5	14.1	12.4	0	1018.5	75	16.5	2006-10-17
43	4708	9	292	4	16.9	20.6	14.8	5.8	0.5	999	75	12.9	2008-04-10
43	4708	10	288	11.7	27.1	30.5	24.4	6.1	0	1011.6	72	19.76	2009-09-01
43	4709	7	279	15.9	28.6	32.2	24.9	7.3	0	1008.1	75	15.1	2006-08-10
43	4709	8	282	5.2	14.6	21	9.2	11.8	0	1020.3	72	13.4	2007-11-15
43	4709	9	291	0.5	12.1	18.5	5.5	13	0	1017.8	47	16.5	2009-03-27
43	4710	8	290	24.5	27.4	29	25.5	3.5	20.5	1002.3	83	5.1	2006-07-20
43	4710	9	289	26	23.6	26.8	21.1	5.7	95	1003.4	88	6.2	2007-07-11
43	4711	3	287	25.9	27.8	32.4	23.7	8.7	0	1007	68	19.7	2006-06-22
43	4711	4	287	0.3	22	26.8	18.2	8.6	0	998.9	56	27.3	2007-05-17
43	4711	5	284	11.3	25.1	28.7	21.5	7.2	0.5	1010.9	76	22.17	2008-09-11
43	4711	6	292	24.6	9.5	15.7	2.7	13	0	1021.3	66	10.94	2010-01-10
43	12788	2	294	25	18.7	25.8	11.8	14	0	1012.7	65	19.9	2007-04-13
43	12870	2	293	4.4	10.8	18.1	4.4	13.7	26	1014.3	80	10.6	2007-02-22
43	12870	3	286	11.6	19.7	24	14.1	9.9	0	1009.7	73	24.7	2008-05-17
43	12870	4	291	27.9	13.2	17.2	10.8	6.4	0	1016.8	59	10.32	2009-11-15
44	3071	1	296	28.5	16.3	20.7	11.3	9.4	17	1015.3	77	12.47	2009-04-24
44	3875	1	281	2.8	7.9	17.9	0.8	17.1	0	1027.4	71	14.28	2010-01-18
44	4698	7	295	15.2	10.5	15.7	6.1	9.6	0	1028.3	70	10.8	2006-12-06
44	4698	8	296	23	11.4	17.1	6.6	10.5	0	1012.8	42	20.4	2008-03-01
44	4699	6	292	16.9	23.2	27.6	19	8.6	0	1012.8	79	23.8	2006-06-13
44	4699	7	297	23.3	21.7	25.8	17.1	8.7	1	1006.2	71	24.2	2007-06-09
44	4699	8	298	23.6	23.7	27.4	21.1	6.3	70.5	999	85	15.7	2008-05-29
44	4699	9	298	8.6	22	27.8	17.1	10.7	0	1007	54	19.12	2009-06-02
44	4700	10	290	14	15.9	18.4	11.2	7.2	0.5	1008.3	67	6.7	2007-04-02
44	4700	11	298	27	28.3	33.9	24.6	9.3	1.5	1009.9	75	20.17	2008-07-30
44	4701	6	291	16.9	23.2	27.6	19	8.6	0	1012.8	79	23.8	2006-06-13
44	4701	7	288	11.6	28.9	32.5	25.6	6.9	0	1008.2	77	26	2007-07-26
44	4701	8	292	25.8	18.6	23	14.5	8.5	0	1018.1	74	11.95	2008-10-25
44	4701	9	296	14.9	14.4	19.4	8.9	10.5	0	1017.3	50	15.01	2009-11-02
44	13906	1	288	2.4	10.7	16.4	5.5	10.9	0	1016.7	74	17.2	2007-02-20
44	13906	2	295	25.4	13.3	18.5	8.2	10.3	0	1013.8	52	13.8	2008-04-02
44	13906	3	287	10.5	14.2	20.6	8	12.6	0	1012.1	65	24.05	2009-04-06
45	115	1	292	25.3	21.2	25.7	16.7	9	0	1009.5	71	24.9	2007-06-11
45	115	2	291	1	28.9	34	25.1	8.9	0	1007.7	71	23.66	2008-07-04
45	115	3	291	19.6	24.4	28.4	21.9	6.5	0	1002.4	67	15.12	2009-06-13
45	435	1	290	25	10.3	15	6.5	8.5	0.5	1010.8	57	16.5	2008-03-03
45	435	2	288	25	20.9	27.3	14	13.3	0	1013.1	66	23.35	2009-05-20
45	2100	1	287	14.4	12.9	18.6	5.6	13	0	1016.2	72	17.1	2008-03-22
45	2100	2	283	3	13.7	19.2	7.6	11.6	0	1016.5	63	26.49	2009-04-28
45	2261	1	292	6	15.9	19.6	12.1	7.5	0	1014.4	73	11.4	2008-04-12
45	2500	1	287	26.3	25.6	29.8	21.5	8.3	7.5	1007.8	79	10.51	2008-09-26
45	2665	1	290	1.3	26.4	30.4	22.8	7.6	0	1003.3	84	21.02	2008-09-01
45	2665	2	286	25.7	24	28.2	20.8	7.4	0	1007.3	74	14.36	2009-09-15
45	3588	1	291	0.6	5.1	10	-0.2	10.2	0	1019.4	62	9.97	2009-12-17
45	4642	5	287	25.5	26.7	29.1	23.5	5.6	110.5	1001.5	84	7.4	2006-07-21
45	4642	6	289	2.2	27.3	30.8	24.9	5.9	0	1011.5	82	21.1	2007-08-15
45	4642	7	291	9.8	11	16.7	6	10.7	0	1017.1	75	13.05	2009-02-05
45	4642	8	289	18.8	7.8	12.4	4.8	7.6	0	1018	42	15.83	2010-02-03
45	4643	4	294	16.4	8.1	13.5	3.9	9.6	0	1012.5	42	18.8	2007-03-06
45	4643	5	293	24	19.3	23.4	13.9	9.5	0	1015.8	73	25.8	2008-04-30
45	4644	4	293	1.6	21.5	25.3	17.3	8	0	1011.9	74	14.3	2006-09-24
45	4644	5	289	13.9	20.4	23	17.5	5.5	2	1018.9	81	4.8	2007-10-25
45	4644	6	290	10.4	5.6	9.1	0.5	8.6	3.5	1024.1	89	2.4	2008-12-08
45	4644	7	298	14.3	13.7	18.8	9	9.8	0	1018.6	71	11.31	2009-12-01
45	5248	7	285	14.3	27	30.6	24.2	6.4	0	1006.5	76	20.8	2006-09-07
45	7017	4	284	2.6	22.2	26.2	17.5	8.7	0	1011.7	69	19.9	2006-09-25
45	7017	5	290	7.6	27.9	30.7	26.2	4.5	3.5	1013.8	82	18.9	2007-09-19
45	7017	6	290	13.3	24.6	27.7	22.5	5.2	2	1005.1	88	3.88	2009-10-02
45	11485	8	287	18.9	28.1	32.1	24.4	7.7	0	1003.9	78	24.4	2006-08-13
45	11667	3	293	2.3	21.3	27.7	14.9	12.8	0	1007.9	58	24.9	2006-04-30
45	11667	4	289	3.6	25.4	29.8	21.4	8.4	0	1002.7	72	25.5	2007-07-18
45	11667	5	296	17.7	29.7	34.3	25.9	8.4	1	1005.9	71	20.72	2008-08-19
45	11667	6	286	4.7	25.5	29.4	20.5	8.9	0	1009	65	25.37	2009-08-25
45	12881	2	290	4.5	27.5	31.9	22.7	9.2	0	1011	75	13.9	2006-06-30
45	12881	3	295	2.6	26	30.9	22.8	8.1	0	1001.3	67	17.3	2007-07-17
45	12881	4	293	6.3	26.4	30	23.3	6.7	0	1012.7	80	19.58	2008-09-06
45	12881	5	293	19.3	20.7	26.5	16.8	9.7	0	1002.5	72	13.58	2009-10-08
45	14098	1	296	3	9.2	16	3	13	0	1021	66	14.1	2007-01-22
45	14115	1	290	6.9	22.5	26.3	18.6	7.7	0.5	1006.9	67	21	2006-06-03
45	14115	2	292	16.3	18.5	19.1	17.6	1.5	34.5	1009.2	90	4.5	2007-06-02
45	14115	3	289	5.2	17.5	19.7	15.1	4.6	1	1015.3	84	3.93	2008-11-03
45	14115	4	291	18.9	17.4	23.8	12.5	11.3	0	1019.3	77	12.93	2009-11-06
45	15060	1	291	1.3	23.4	28.4	18	10.4	0	1002	50	19.1	2007-05-18
45	15060	2	299	21	16.3	21.2	11.3	9.9	0	1012.8	58	21.7	2008-04-27
45	15060	3	296	15	20.3	26.2	14	12.2	0	1012.8	68	27.73	2009-05-10
46	124	1	299	7.6	30	36.4	24.2	12.2	0	1003.6	71	25.6	2007-07-22
46	124	2	295	7	25.7	29.6	21.5	8.1	0	1007.1	77	23.82	2008-07-10
46	124	3	287	14.3	26.2	31	21	10	0	1010.5	78	19.8	2009-07-07
46	3786	1	286	16.7	26.2	30.1	22.4	7.7	0	1003.3	79	20.29	2009-09-06
46	3827	1	287	27	25.9	29.9	22.7	7.2	31	1012.4	85	9.62	2009-08-18
46	4566	5	291	22.6	21.2	28.6	15.3	13.3	0	1012.9	62	17.7	2006-10-15
46	4566	6	287	9.9	14.1	20.3	7.4	12.9	0	1016.4	66	18.5	2007-10-21
46	4566	7	287	19.4	9.7	16.7	4.7	12	0	1018.2	77	12.05	2008-12-17
46	4567	4	292	15.5	10.2	14.3	7.3	7	0	1019.8	82	4.7	2007-01-05
46	4567	5	297	27.6	6.7	11.3	1	10.3	0	1019.3	63	12.7	2008-02-05
46	4567	6	291	29	27.7	31.2	24.8	6.4	2	1008.3	83	24.22	2009-08-20
46	4569	9	291	2	10	16.1	3.2	12.9	0	1023	68	22.3	2007-03-21
46	4570	8	291	2.5	8.2	16.6	2.1	14.5	0	1020.7	66	12.6	2006-12-23
46	4570	9	285	16	19.3	23.8	15.5	8.3	0	1015.1	75	16.1	2008-04-22
46	4570	10	282	28	21.1	25.9	16.1	9.8	0	1008	72	20.11	2009-05-23
46	4571	6	292	18.5	27.9	32.7	24.7	8	0.5	1011.1	83	24.6	2006-07-14
46	4571	7	289	20	25.9	28.8	23.1	5.7	0	1003.7	71	15.4	2007-07-05
46	4571	8	289	16.3	25.6	31.2	23.5	7.7	21.5	1006.7	85	8.9	2008-06-20
46	4571	9	290	7.3	28.7	32	26.4	5.6	0.5	1004.6	71	19.49	2009-06-30
46	4572	5	289	18.9	22.7	24.1	20.4	3.7	125	1001	87	4.2	2006-06-15
46	4572	6	289	18	25.2	29.2	23.7	5.5	124	1003.6	88	7.5	2007-07-03
46	4572	7	287	7	25.7	29.6	21.5	8.1	0	1007.1	77	23.82	2008-07-10
46	4572	8	289	19	27.6	32.8	24.8	8	5.5	1002.6	87	16.76	2009-08-10
46	6199	5	290	23	15.4	19.5	11.7	7.8	0	1017.1	73	18.5	2007-04-11
46	6199	6	289	29	20.5	25.3	18.2	7.1	5	1003	81	10	2008-05-05
46	6199	7	291	26.5	17.7	23.7	11.2	12.5	0	1009.8	42	22.36	2009-04-22
46	11681	2	294	20.5	6.9	13.3	1.5	11.8	0	1025.1	57	13.7	2007-01-10
46	11681	3	291	4	16.9	20.6	14.8	5.8	0.5	999	75	12.9	2008-04-10
46	11681	4	284	11.3	24	28.1	18.1	10	0	1007.6	77	23.29	2009-07-04
46	13140	2	294	10.9	17.9	24.3	13.5	10.8	0	1012.4	66	15	2006-11-02
46	13140	3	297	11.9	18.3	24.7	14	10.7	0	1020.2	66	16.5	2007-10-23
46	13441	2	300	11.3	21.9	26.2	18.2	8	0	1010.6	68	19	2007-05-28
46	13441	3	289	3.3	19.7	21.7	17.8	3.9	2	1010.2	79	3.7	2008-06-07
46	13441	4	291	21	30	34.4	25.8	8.6	0	1004.8	72	20.52	2009-08-12
47	3777	1	292	14.3	26.2	31	21	10	0	1010.5	78	19.8	2009-07-07
47	4639	9	296	27.6	21.7	26.9	16.8	10.1	0	1018.5	70	13.9	2006-10-20
47	4639	10	292	16.9	18	25.5	11.7	13.8	0	1014.5	75	16	2007-10-28
47	4640	4	296	11.9	20.3	25.5	18.3	7.2	39	998.9	83	6.5	2006-06-08
47	4640	5	287	28	24.7	25.8	23.9	1.9	119.5	1003.4	93	4.1	2007-07-13
47	4640	6	282	18.2	17.8	22.9	13.4	9.5	2.5	1010.7	76	13.72	2008-11-16
47	4640	7	289	12	17.4	18.2	16.1	2.1	48	1006.8	94	1.89	2010-02-26
47	12885	2	289	14.9	22.4	27.7	17.3	10.4	0	1006.9	74	18.4	2006-06-11
47	12885	3	294	16	29.3	34.7	23.8	10.9	0	1005.8	68	27.5	2007-07-01
47	12885	4	284	11.3	18.2	20.1	16.3	3.8	108.5	1010.3	93	2.7	2008-06-15
47	12885	5	280	3	25.8	31.7	23.7	8	47	1004.6	89	6.68	2009-07-25
47	12885	5	280	3	25.8	31.7	23.7	8	47	1004.6	89	6.68	2009-07-25
48	3882	1	286	9.2	11	12.7	8	4.7	14.5	1008.4	83	3.06	2010-03-25
48	6079	10	298	25.3	21.8	25	19.4	5.6	2	1007	79	7.3	2006-05-23
48	6079	11	291	5.3	21.1	24.8	16.3	8.5	0	1011.7	71	26.5	2007-05-22
48	6079	12	279	16.6	19.8	25.4	13.7	11.7	0	1014.2	68	23	2008-05-22
48	6079	12	279	16.6	19.8	25.4	13.7	11.7	0	1014.2	68	23	2008-05-22
48	6080	7	301	13	5.1	10.3	0.1	10.2	0	1017.9	54	14	2007-02-01
48	6080	8	296	19.6	22.7	25.5	21.2	4.3	4	1003.4	84	19.4	2008-05-25
48	6080	9	293	7.6	22	30.1	14.9	15.2	0	1005.4	49	17.46	2009-06-01
48	6081	8	297	23.9	13.2	19.8	6.2	13.6	0	1018.1	52	14.7	2006-11-15
48	6081	9	292	21.2	11.7	16.9	8.2	8.7	0	1019.7	51	13.2	2007-12-01
48	6081	10	290	4.6	4.2	8.3	0.9	7.4	0	1016.6	55	12.15	2009-01-01
48	6082	8	294	4.9	20.9	25.6	15.8	9.8	0	1012.5	73	17	2006-06-01
48	6082	9	292	24.2	28.7	34.2	24.6	9.6	0	999.3	70	22.9	2007-09-06
48	6082	10	291	25.7	25.5	28.7	23.1	5.6	154	1003.8	90	6.9	2008-08-27
48	6082	11	297	13.8	9.7	15.6	5.8	9.8	0	1019	51	15.57	2010-01-29
48	6083	8	299	20	14.2	20.6	7.5	13.1	0	1020	76	10.9	2007-02-08
48	6083	9	294	13	7.3	13.8	1.3	12.5	0	1022.9	57	18.5	2008-02-20
48	6083	10	297	13.1	12.5	20	5	15	0	1015.4	57	19.13	2009-03-10
48	6083	11	293	26	11	19.3	2	17.3	0	1023.7	65	18.89	2010-03-12
48	6084	6	293	27.4	10.1	15	6.6	8.4	3.5	1017.2	59	18.5	2007-03-17
48	6084	7	297	25.4	13.3	18.5	8.2	10.3	0	1013.8	52	13.8	2008-04-02
48	6084	8	290	9.1	14.9	21.1	9.6	11.5	22	1008.2	75	14.24	2009-03-06
48	6085	8	294	1	8.7	13.4	5.3	8.1	3	1020.9	69	22.6	2007-03-20
48	6085	9	294	3	14.1	16.5	10.4	6.1	43.5	1006.8	88	2.7	2008-04-09
48	6085	10	295	24.5	18.3	21.1	14.4	6.7	25.5	1008.1	82	5.33	2009-04-20
48	6085	11	261	16	15.7	19.7	13.2	6.5	0	1009.5	81	8.62	2010-03-02
48	6086	6	285	24.2	12.4	17.3	9.9	7.4	0.5	1018.1	68	8.9	2006-12-15
48	6086	7	288	4	7.5	12.5	1.7	10.8	1.5	1017.5	72	5.8	2008-02-11
48	6086	8	286	17.3	29.1	32.6	26.6	6	0	1005.7	74	18.75	2009-07-10
48	12261	2	288	6.9	22.5	26.3	18.6	7.7	0.5	1006.9	67	21	2006-06-03
48	12261	3	289	22.3	22.6	26.6	18.1	8.5	0	1007.9	74	25.6	2007-06-08
48	12261	4	287	25.6	22	25.3	18.8	6.5	0	1005.6	80	22.9	2008-05-31
48	12261	5	292	27	21.9	27.5	18.7	8.8	0	1008.2	70	29.89	2009-05-22
48	13118	2	291	9.9	21.9	25.7	18.9	6.8	0	1003.9	78	15	2006-06-06
48	13118	3	295	9.3	23.7	31.2	19.7	11.5	0	1003.9	56	19.7	2007-05-26
48	13118	4	290	28.6	18.8	20.9	17.3	3.6	23	1008.9	88	7.6	2008-06-03
48	13118	5	289	24	19.3	24.1	16	8.1	0	1009.9	75	18.27	2009-05-19
48	13468	2	292	15.4	13.5	19.4	7.7	11.7	16.5	1007.7	66	11.2	2007-03-05
48	13468	3	289	9.4	13.7	19.4	9.8	9.6	0	1014.2	75	17.7	2008-03-17
48	13468	4	293	15.1	11.4	16	5.2	10.8	0	1025.1	66	19.91	2009-03-12
48	13468	5	290	8.2	12.5	13.3	11.8	1.5	15	1010.7	93	1.4	2010-03-24
48	15101	1	287	0	7	11.1	4.2	6.9	9.5	1019.3	75	4.7	2007-03-19
48	15101	2	290	11.4	15.7	20.3	12.5	7.8	43	1003.6	88	4.7	2008-03-19
48	15101	3	295	16.1	14.8	16.7	12.3	4.4	38.5	1012.8	84	1.88	2009-03-13
48	15101	4	287	28	17.2	21.2	13.4	7.8	0	1023.8	79	14.14	2010-03-14
49	125	1	290	27.6	20.7	28.2	12.3	15.9	0	1011.8	56	23	2007-05-15
49	125	2	289	24.4	12.2	19.3	5.7	13.6	0	1015.1	53	23.2	2008-04-01
49	125	3	293	3.5	9.6	12.1	7.4	4.7	0	1021.2	75	6.68	2009-03-30
49	2488	1	287	6.6	17.8	19.1	15.6	3.5	0	1010.4	72	5.7	2008-05-12
49	2488	2	295	22.3	27.8	34.8	23.9	10.9	0	1009.8	72	21.72	2009-07-15
49	2496	1	288	2	29.2	33.6	24.2	9.4	1	1008	69	20.22	2008-07-05
49	2496	2	265	2	25	27.8	21.7	6.1	0.5	1002.9	84	11.39	2009-07-24
49	2496	2	265	2	25	27.8	21.7	6.1	0.5	1002.9	84	11.39	2009-07-24
49	3804	1	292	9.3	24.3	29	21.9	7.1	9.5	1002.2	77	14.89	2009-07-02
49	6087	9	288	3.3	23.8	27.9	18.5	9.4	0	1006.2	71	14.9	2006-05-01
49	6087	10	291	13	19.8	24	15.3	8.7	22	1005.7	83	5.5	2007-04-01
49	6087	11	291	27.6	20.1	22.3	18.6	3.7	72	1010.1	87	3.3	2008-06-02
49	6087	12	290	27.6	26.3	30.2	20.6	9.6	0	1002.9	78	17.16	2009-06-21
49	6088	6	290	21.9	14.3	21	5.4	15.6	0	1017	58	14.4	2006-11-13
49	6088	7	294	0.4	9.8	16.1	3.1	13	0	1021	80	9.8	2007-12-10
49	6088	8	290	17.4	8.8	14.9	3.8	11.1	0	1018.6	68	11.76	2008-12-15
49	6089	10	293	7.3	19.6	24.3	15.1	9.2	0	1020.3	69	23.1	2006-05-05
49	6089	11	295	17	9.6	15	2.5	12.5	0	1024.1	57	24.5	2007-04-05
49	6089	12	290	17.4	14.5	21.6	7.5	14.1	0	1010.9	51	22.8	2008-03-25
49	6090	9	288	7.9	21.6	24.2	18.1	6.1	1.5	1007.4	76	7.9	2006-06-04
49	6090	10	290	20.6	28.9	33.7	24.6	9.1	1.5	1008.9	74	21.8	2007-08-04
49	6090	11	294	2.8	20.3	25.1	16.2	8.9	0	1012.9	75	20.09	2008-10-02
49	6090	12	293	5.8	15.8	18.8	11	7.8	0	1012.4	72	7.68	2010-01-21
49	6091	11	290	15.4	13.5	19.4	7.7	11.7	16.5	1007.7	66	11.2	2007-03-05
49	6091	12	292	23	11.4	17.1	6.6	10.5	0	1012.8	42	20.4	2008-03-01
49	6091	13	292	16.1	14.8	16.7	12.3	4.4	38.5	1012.8	84	1.88	2009-03-13
49	6092	9	294	23.9	28.1	31.3	25.1	6.2	49.5	986.1	76	8.1	2006-08-18
49	6092	10	293	27.2	26.1	29.9	23	6.9	0	1005.8	73	16.2	2007-09-09
49	6092	11	293	5.8	21.2	23.2	20	3.2	18.5	1009	92	4.86	2008-10-05
49	6092	12	298	0.8	5.9	12.2	1.9	10.3	0	1026.7	68	13.53	2010-01-16
49	6093	9	290	29.5	7	12.5	1.1	11.4	0	1023.9	69	10	2007-01-19
49	6093	10	289	8.6	5.7	10.6	-0.1	10.7	0	1025.3	53	14	2008-01-17
49	6093	11	293	13.6	4.6	8.7	1.3	7.4	0	1013.9	51	13.34	2009-01-10
49	6094	8	289	25.9	27.3	30.6	25.3	5.3	34	1005	87	14.7	2006-08-20
49	6094	9	295	15.2	27.7	32.1	25.5	6.6	0	1009.2	81	18.8	2007-08-28
49	6094	10	290	23	28.2	31.3	25.1	6.2	3	1007	83	18.46	2008-07-26
49	6094	11	294	13.3	24.6	27.7	22.5	5.2	2	1005.1	88	3.88	2009-10-02
49	6095	7	287	28.9	27.5	31.8	23.8	8	0	1008	76	19.6	2006-08-23
49	6095	8	288	18.2	27.9	33	24.2	8.8	0	1005.2	75	15	2007-08-31
49	6095	9	291	1.7	31.1	37	26.7	10.3	0	1005.7	59	27.18	2008-08-03
49	6095	10	292	11.9	18.2	24.7	13.1	11.6	0	1021.1	78	15.42	2009-10-30
49	6096	6	284	22	11.6	15.6	8.7	6.9	0	1010.7	51	15.9	2007-02-10
49	6096	7	290	18.6	7.2	10.3	4.7	5.6	0	1021.5	64	5.7	2008-01-27
49	6096	8	293	10.5	14.2	20.6	8	12.6	0	1012.1	65	24.05	2009-04-06
49	6097	4	288	6.9	28.4	31.7	25.3	6.4	0	1010.9	80	24.7	2006-08-01
49	6097	5	291	15.6	27.8	31.5	24.8	6.7	0	1006.4	71	23.8	2007-07-30
49	6097	6	291	16.3	25.6	31.2	23.5	7.7	21.5	1006.7	85	8.9	2008-06-20
49	6097	7	292	20.7	25.2	29.2	21.7	7.5	0	1007.8	67	22.86	2009-09-10
49	11279	7	293	16.5	18.2	23.7	12.8	10.9	0	1013.5	75	23.02	2009-04-12
49	11436	8	293	10	14.8	20.2	8.2	12	0	1017.4	85	15.02	2010-02-24
49	11524	5	295	15.8	11.2	18.1	4.5	13.6	0	1010.9	59	16.14	2009-02-11
49	11666	3	290	7.9	27.6	31.7	25.1	6.6	0	1013	79	17.4	2006-08-02
49	11666	4	289	1.2	27.5	31.6	23.5	8.1	20.5	1008.3	83	20.7	2007-08-14
49	11666	5	292	12	26.4	30.6	22	8.6	0	1008.1	76	27.65	2008-07-15
49	11666	6	295	21.3	29.2	34.9	24.6	10.3	0	1010.9	71	26.12	2009-07-14
49	11683	2	289	11.7	16.5	20.2	14	6.2	32.5	1012.5	91	1.8	2006-04-10
49	11683	3	285	2.4	10.7	16.4	5.5	10.9	0	1016.7	74	17.2	2007-02-20
49	11683	4	290	16	10.7	16	4.2	11.8	0	1012.4	51	16.6	2008-02-23
49	11683	5	295	10.8	10.3	15.3	5.7	9.6	0	1019.8	73	15.28	2009-02-06
49	11683	6	296	17.8	9.1	13.6	4.7	8.9	0	1014.4	57	12.62	2010-02-02
49	12884	2	295	11.9	20.3	25.5	18.3	7.2	39	998.9	83	6.5	2006-06-08
49	12884	3	292	17.3	19.6	21	18.8	2.2	25	1007.9	90	7.6	2007-06-03
49	12884	4	292	29	20.5	25.3	18.2	7.1	5	1003	81	10	2008-05-05
49	12884	5	290	10	17.7	22.1	14.1	8	0	1011.4	76	23.75	2009-05-05
49	14107	1	288	24.9	29.2	33.6	26.7	6.9	0	998.6	70	19.5	2006-08-19
49	14107	2	295	21.9	16	20.5	11.7	8.8	0	1016.1	67	13	2007-11-02
49	14107	3	295	13.4	12.3	21.5	5.6	15.9	0	1016.1	74	11.53	2008-12-11
49	14107	4	287	15.9	11	16.4	5.7	10.7	0	1027.8	58	17.71	2009-11-03
49	14358	1	283	25.9	27.8	32.4	23.7	8.7	0	1007	68	19.7	2006-06-22
49	14358	2	289	16	29.3	34.7	23.8	10.9	0	1005.8	68	27.5	2007-07-01
49	14358	3	293	0	28.7	33.7	23.2	10.5	0	1007.3	70	23.94	2008-07-03
49	14358	4	292	7	27.6	32.5	23	9.5	0	1003	80	14.51	2009-07-29
50	5325	8	294	29.6	7.4	11.3	2.1	9.2	0	1021.4	65	6.27	2009-01-26
50	5536	8	292	4.8	22.2	25.3	19.2	6.1	21	1011.8	83	7.4	2008-10-04
50	6197	6	296	9.3	24.3	29	21.9	7.1	9.5	1002.2	77	14.89	2009-07-02
50	6418	9	291	5.3	25.7	29.6	22.6	7	6	1009.8	82	14.15	2008-09-05
50	6593	6	300	28.6	7.4	12.4	2.7	9.7	0	1015	49	9.3	2008-02-06
50	6593	7	288	1	14.6	19.4	11.5	7.9	0	1006.2	48	27.09	2009-04-26
50	6898	7	296	8.3	26.3	29.8	23.9	5.9	3.5	999.8	79	13.4	2006-09-01
50	6898	8	287	20.9	18.6	23.3	14.5	8.8	0	1014.8	73	5.3	2007-11-01
50	8020	4	293	3.3	26.5	30.9	23.1	7.8	6.5	1010.3	83	20.7	2006-08-27
50	9998	7	297	1.7	29.3	34.6	24.3	10.3	0	1005	72	21.07	2009-08-22
50	10240	8	296	27	15.9	20.5	13.2	7.3	0	1007.8	57	10.9	2007-04-15
50	10524	6	298	27.6	26.5	29.5	24.3	5.2	18	1008.4	81	6.4	2007-10-09
50	10974	5	242	5.6	17.9	21	16	5	12	1008	79	14.7	2007-04-23
50	11091	7	287	26.3	22.1	26	17.6	8.4	0	1011.5	76	20.9	2007-06-12
51	4462	11	282	22.9	16.9	22.6	12.8	9.8	0	1013	66	7.1	2006-11-14
52	11101	2	306	16.7	14	16.4	12.2	4.2	28	1010.6	86	2.9	2006-04-15
52	11101	3	302	2.6	15.5	23	7.1	15.9	0	1018.4	66	26	2007-04-20
52	12463	2	283	22.3	23.5	29.6	19.3	10.3	0	1003.8	60	27.4	2006-05-20
52	12463	3	294	6.6	16.4	18.8	14	4.8	16	1009.6	77	7.5	2007-04-24
53	119	2	289	28.6	4.1	10.1	-1.6	11.7	0	1020.3	68	13.73	2009-01-25
53	3169	1	284	16.6	4.4	9.2	-0.1	9.3	0	1023.3	53	14.39	2009-01-13
53	4300	3	259	24.5	27.4	29	25.5	3.5	20.5	1002.3	83	5.1	2006-07-20
53	4300	4	294	10.2	27.5	32.4	23.8	8.6	0	1009.9	77	22.1	2007-08-23
53	4303	6	289	25	11	17.4	5.1	12.3	0	1019.8	66	17	2007-02-13
53	4303	7	301	2	6.2	10.7	0.5	10.2	0	1017.9	63	5.1	2008-02-09
53	4305	7	300	9.5	4.1	11.2	-2.3	13.5	0	1027.7	61	13	2006-12-30
53	4306	5	298	21.2	13.3	16.8	9.7	7.1	0	1022.2	82	4.8	2006-12-12
53	11099	2	289	0.9	20.8	25.7	16.7	9	0	1001.7	65	16.9	2006-05-28
53	11099	3	293	19.3	20.4	25.2	17	8.2	0	1009.7	78	15.8	2007-06-05
53	13776	1	288	26.7	15.4	24	8.7	15.3	0	1011.4	44	25.9	2006-04-25
53	13776	2	291	28.6	27.9	30.2	24.8	5.4	5.5	1006	78	21.6	2007-08-12
53	15083	1	292	19	15.1	19.7	11.7	8	0.5	1016.2	78	21.4	2007-04-07
54	1879	1	284	27.3	21.5	24.8	18.6	6.2	0	1014.7	63	20.73	2008-09-27
54	1879	2	288	26	26.8	30.1	24.1	6	6	1012.5	80	14.3	2009-08-17
54	3779	1	295	24	28.2	31.6	25.7	5.9	0	1008.3	81	10.67	2009-08-15
54	4365	6	291	13.3	22.2	24.6	20.2	4.4	0	1013.6	79	9.4	2006-05-11
54	4365	7	292	2.6	26	30.9	22.8	8.1	0	1001.3	67	17.3	2007-07-17
54	4366	6	290	5	15.9	19.9	12	7.9	5.5	1009.4	84	2.9	2007-03-24
55	2104	1	289	1.6	10.1	16	2.9	13.1	0	1020.9	76	8.6	2008-01-10
55	4298	8	281	25.6	24	26.6	22.7	3.9	11.5	1012.8	88	2.4	2007-10-07
55	4298	9	277	6.8	22.5	25.6	20.2	5.4	2	1009	86	12.73	2008-10-06
55	4299	4	288	23.9	13.2	19.8	6.2	13.6	0	1018.1	52	14.7	2006-11-15
55	4299	5	297	4	16.9	20.6	14.8	5.8	0.5	999	75	12.9	2008-04-10
55	4299	6	283	7.2	14	16.8	12.8	4	30.5	1011.4	86	2.62	2010-03-23
55	13784	1	287	1.3	17.3	24.2	12.9	11.3	0	1006.7	65	13.5	2006-04-29
55	13784	2	284	20.6	24.5	27.8	20.7	7.1	0	1012.5	75	18.1	2007-10-02
55	13784	3	284	12.8	20.7	24.1	18.1	6	0	1014.2	69	18.22	2008-10-12
56	1886	1	285	11.9	18.3	24.7	14	10.7	0	1020.2	66	16.5	2007-10-23
56	4457	5	295	23	9.8	15.8	4.8	11	0	1014.9	43	17.1	2007-02-11
56	4458	5	294	8.2	13.8	18.7	10.3	8.4	0	1016.9	66	7.1	2006-11-29
56	4458	6	295	23.6	6.2	11	0	11	0	1021.1	59	14.6	2008-02-01
56	4459	7	286	0.5	28.5	32.9	23.8	9.1	27	1006.5	71	26.1	2006-06-26
56	4459	8	288	1	20.8	21.6	19.9	1.7	10	1007.8	92	3.5	2007-06-16
56	4460	4	277	11	28.4	32.4	25.1	7.3	0	1003.5	72	18.7	2007-06-26
56	12390	2	293	18.3	16.9	18.7	15.8	2.9	19	1020	87	6.1	2006-05-16
56	12390	3	292	3	23.5	26.6	20.9	5.7	15	1009.7	85	17.4	2007-06-18
56	13684	1	294	10.7	15.7	21.2	10.7	10.5	0.5	1018.7	70	12	2006-04-09
56	13684	2	276	10.4	11	15.1	5.4	9.7	0	1022.4	59	19.8	2007-02-28
57	358	1	297	21	7.2	13.2	0.5	12.7	0	1017.4	58	19.9	2008-02-28
57	358	2	296	5.5	10.7	16.6	5.3	11.3	0	1015.4	52	23.8	2009-04-01
57	1675	1	290	10.6	28	31.7	24.3	7.4	0	1009.5	80	26	2007-07-25
57	1675	2	291	12	26.4	30.6	22	8.6	0	1008.1	76	27.65	2008-07-15
57	1675	3	296	10	26.1	29.7	23.8	5.9	0	1003.7	86	13	2009-08-01
57	3203	1	241	27	25.9	29.9	22.7	7.2	31	1012.4	85	9.62	2009-08-18
57	4100	1	291	18.8	7.8	12.4	4.8	7.6	0	1018	42	15.83	2010-02-03
57	4354	5	291	15.5	28	30.9	25.1	5.8	0	1009.7	84	26.2	2006-07-11
57	4354	6	292	28.3	23.5	26.2	21.3	4.9	5.5	1002.1	88	5.5	2007-06-14
57	4354	7	293	3.6	19.5	24	16	8	5	1007.8	75	12.2	2008-05-09
57	4354	8	293	21	20.7	24	17	7	0	1014.3	69	21.82	2009-05-16
57	4355	4	290	29.5	29	33.3	24.7	8.6	0	1010.7	77	22.5	2006-07-25
57	4355	5	294	27.3	21.3	22.6	19.4	3.2	29.5	1006.9	87	3.3	2007-06-13
57	4355	6	293	19	13.9	19.3	7.3	12	0	1014.1	52	24.1	2008-04-25
57	4355	7	297	25.1	17.2	21.4	14.8	6.6	62.5	1001.9	87	5.05	2009-03-22
57	4355	8	297	20	16.8	23.9	13.3	10.6	15.5	1011.8	87	9.43	2010-03-06
57	4356	3	297	18.7	13	18.5	5.9	12.6	0	1017.3	65	24.8	2006-04-17
57	4356	4	293	4.3	19.3	23.6	13.7	9.9	0	1011.4	73	27	2007-05-21
57	4356	5	294	25	18.5	20.2	17	3.2	26	1010.6	88	4.6	2008-05-01
57	4356	6	297	17.6	23	28.7	20.3	8.4	0	1001.4	65	13.78	2009-06-11
57	4357	8	270	11.3	26.1	28.9	23.3	5.6	0	1005	82	8.2	2006-09-04
57	4357	9	292	2.4	15.3	20.1	11.5	8.6	0.5	1010.5	76	7.2	2007-12-12
57	4358	7	281	1.3	27.8	31.3	24.4	6.9	0	1011.5	78	21.4	2006-08-25
57	4358	8	293	17.6	27.5	31	24.1	6.9	0	1007.2	79	17.9	2007-08-01
57	4358	9	254	9	26.6	30.7	23.1	7.6	0	1006	77	17.47	2008-07-12
57	4359	6	297	12.7	20	24.6	16.5	8.1	29.5	1001.4	76	17.3	2006-04-11
57	4359	7	299	0	7	11.1	4.2	6.9	9.5	1019.3	75	4.7	2007-03-19
57	4359	8	293	14.4	12.9	18.6	5.6	13	0	1016.2	72	17.1	2008-03-22
57	4359	9	294	21.8	6.9	11.1	4.2	6.9	0	1022.5	50	17.32	2009-02-17
57	4359	10	296	26.8	18.7	23.5	15.4	8.1	9	1007.9	82	5.28	2010-02-11
57	4360	6	298	19.6	24.9	27.9	22.7	5.2	0	1012.1	78	16.7	2007-10-01
57	11690	3	295	5.5	29.7	34.1	25.5	8.6	0	1008.5	65	26.7	2006-07-01
57	11690	4	282	4	23.3	26.9	20.9	6	5	1011.4	86	17	2007-06-19
57	11690	5	296	5.7	25.6	27.4	24.3	3.1	34.5	1006.2	90	4.92	2008-08-07
57	11690	6	294	4.7	25.5	29.4	20.5	8.9	0	1009	65	25.37	2009-08-25
57	12170	2	297	21.7	13.9	17.7	10.3	7.4	0.5	1006.9	45	26.8	2006-04-20
57	12170	3	298	18.6	17.7	19.3	16.3	3	47	998.5	89	6.1	2007-05-06
57	12170	4	295	13.3	22.8	24.5	21.3	3.2	18	1013.5	86	8.9	2008-06-17
57	12170	5	294	0.6	20.6	25.6	14.5	11.1	0	1010.2	60	27.6	2009-05-25
57	13164	2	296	9.9	26.7	30.6	24.3	6.3	17	1013	85	12.9	2006-08-04
57	13164	3	295	22.6	27.1	30.4	23.7	6.7	0	1013.6	81	25.6	2007-08-06
57	13164	4	296	0.3	24.7	29.2	22.5	6.7	34.5	1004	90	10.37	2008-08-31
57	13164	5	297	26	26.8	30.1	24.1	6	6	1012.5	80	14.3	2009-08-17
57	13882	1	288	29.6	20.7	25.8	15.7	10.1	3	1016.4	78	8.8	2006-10-22
57	13882	2	292	29.4	11.4	18.2	5.4	12.8	0	1015.1	60	12.6	2008-01-08
57	13882	3	295	15.1	11.4	16	5.2	10.8	0	1025.1	66	19.91	2009-03-12
57	13882	4	294	16	15.7	19.7	13.2	6.5	0	1009.5	81	8.62	2010-03-02
58	140	1	288	19.6	26	27.4	24.1	3.3	18	1005.7	84	5.2	2007-08-03
58	140	2	296	15.7	27.7	32.1	25.2	6.9	11	1006.2	83	12.66	2008-08-17
58	140	3	289	4.6	5.9	11.7	0.8	10.9	0	1020.3	56	13.84	2009-12-21
58	4442	8	294	10.9	17.9	24.3	13.5	10.8	0	1012.4	66	15	2006-11-02
58	4442	9	292	13	7.3	13.8	1.3	12.5	0	1022.9	57	18.5	2008-02-20
58	4442	10	291	14.8	10.6	17.1	6.1	11	0	1011.7	56	16.89	2009-02-10
58	4443	7	289	3	12.9	19	8.6	10.4	5.5	1021.7	75	20	2007-03-22
58	4443	8	294	26	19.7	24.3	16.6	7.7	0.5	1006.9	77	15.8	2008-05-02
58	4443	9	274	4.6	21.8	26.8	17.3	9.5	0	1001.5	64	24.43	2009-05-29
58	4444	6	288	9.3	23.6	30.7	19.1	11.6	10	1006.3	77	23.7	2006-05-07
58	4444	7	292	17.6	18.2	20.1	17	3.1	48.5	1009	92	3.4	2007-05-05
58	4444	8	295	6	15.9	19.6	12.1	7.5	0	1014.4	73	11.4	2008-04-12
58	4444	9	288	20	19.3	22.5	14.2	8.3	0	1015.8	50	19.2	2009-05-15
58	4445	6	289	27.3	20.8	23.9	14.6	9.3	0	1016.1	67	25.3	2006-05-25
58	4445	7	290	12.3	20.6	22.3	18.7	3.6	16	1009.5	84	4	2007-05-29
58	4445	8	300	2.3	27.3	32.7	23.3	9.4	0	1001.9	72	22.29	2008-09-02
58	4445	9	294	0.9	20.1	26.7	14.8	11.9	0	1009.5	63	17.81	2009-10-19
58	4446	6	284	23.9	13.2	19.8	6.2	13.6	0	1018.1	52	14.7	2006-11-15
58	4446	7	293	24	11	18	4.1	13.9	0	1015.7	48	18.5	2008-03-02
58	4446	8	284	16	21.8	29.3	13.6	15.7	0	1012.4	60	24.99	2009-05-11
58	11117	3	295	13.5	11.9	14	10	4	0	1018.6	73	3.9	2007-01-03
58	11117	4	287	27.6	6.7	11.3	1	10.3	0	1019.3	63	12.7	2008-02-05
58	11117	5	293	8.8	11.2	15	9.1	5.9	0	1017.6	75	11.62	2009-02-04
58	11117	6	293	10	14.8	20.2	8.2	12	0	1017.4	85	15.02	2010-02-24
58	12168	3	288	12.2	7.2	12.8	1.8	11	0	1022.4	54	13.4	2006-12-03
58	12168	4	295	24.9	17.2	19.7	13.8	5.9	47.5	1019.3	87	1.7	2007-11-05
58	12168	5	288	14.8	19.7	21.6	17.2	4.4	17	1016.3	92	3.25	2008-10-14
58	12168	6	286	23.3	17.8	23.9	12.1	11.8	0	1016	75	18.97	2009-10-12
58	14097	1	288	8.7	14.4	18.6	11.2	7.4	4.5	1012.1	74	24.2	2006-04-07
58	14097	2	291	6.6	28.7	34.6	25.5	9.1	0.5	1002.2	76	18.5	2007-07-21
58	14097	3	297	22.7	26.4	30.4	23.6	6.8	0	1005.7	79	17.76	2008-08-24
59	360	1	297	13	7.3	13.8	1.3	12.5	0	1022.9	57	18.5	2008-02-20
59	360	2	302	7.5	12	17	5.6	11.4	0	1021.8	62	14.69	2009-04-03
59	1681	1	289	23.2	27.3	30.7	24.1	6.6	1	1003.8	80	20.8	2007-09-05
59	1681	2	286	1.7	31.1	37	26.7	10.3	0	1005.7	59	27.18	2008-08-03
59	1681	3	292	28.9	12.5	15.7	10	5.7	6.5	1020.2	72	6.01	2009-11-16
59	1972	1	288	0.4	9.8	16.1	3.1	13	0	1021	80	9.8	2007-12-10
59	1972	2	297	23.8	6	8.5	2.8	5.7	22	1017.8	90	1.44	2009-02-19
59	2012	1	296	9.6	8.3	13	4	9	0	1024.1	66	11.3	2008-01-18
59	2012	2	288	12.3	11.5	14.8	8.6	6.2	0	1017.7	89	2.81	2009-11-29
59	2420	1	277	15.6	18.9	23.5	13.1	10.4	0	1012	73	23.9	2008-05-21
59	2420	2	278	2.3	10.6	15.2	7.1	8.1	0	1024.4	74	6.53	2009-11-19
59	2683	1	293	0.3	24.7	29.2	22.5	6.7	34.5	1004	90	10.37	2008-08-31
59	2683	2	278	8.9	17.5	25.2	12	13.2	0	1014.6	67	16.28	2009-10-27
59	2704	2	282	25.3	19.7	25.3	15	10.3	0	1013.1	61	17.47	2009-10-14
59	2971	1	283	0.6	8.4	14.6	2.7	11.9	0	1019.2	62	10.74	2008-12-28
59	2971	2	288	29	17.7	19.6	16.6	3	41	1013.7	88	1.33	2010-03-15
59	2972	1	262	23.8	21	22.5	19.5	3	27	1012.9	94	2.68	2008-10-23
59	2972	2	284	10.9	17.8	23.7	12.9	10.8	0	1021.3	80	15.86	2009-10-29
59	2989	1	269	6.4	13.6	21.6	7	14.6	0	1019.2	77	10.88	2008-12-04
59	2989	2	298	11.3	16.3	20.1	10.9	9.2	0	1017.5	74	12.32	2009-11-28
59	3357	1	289	1	14.6	19.4	11.5	7.9	0	1006.2	48	27.09	2009-04-26
59	5092	6	288	28.3	23.2	26.3	21	5.3	0	1011.7	80	8.6	2006-09-21
59	5093	5	292	18.6	7.2	10.3	4.7	5.6	0	1021.5	64	5.7	2008-01-27
59	5093	6	292	15	20.3	26.2	14	12.2	0	1012.8	68	27.73	2009-05-10
59	5094	5	284	13.6	20.8	25.1	17.6	7.5	38.5	1006.1	66	23	2007-05-01
59	5094	6	282	6.6	5.9	13.1	0.2	12.9	0	1023.5	66	13.5	2009-01-03
59	5095	7	297	12.6	18.4	23.2	13.2	10	6.5	1016.2	61	14.1	2007-04-30
59	5095	8	291	29	28.9	34.2	24.9	9.3	0	1010.2	76	23.95	2008-08-01
59	5095	9	285	29.3	19	25.5	14	11.5	0	1006.9	61	19.6	2009-10-18
59	5096	8	293	19.2	11.9	16.3	7.7	8.6	0	1019.4	61	12.3	2006-12-10
59	5096	9	293	2.4	14.4	21.1	9.6	11.5	0	1015.9	51	21	2008-03-10
59	5096	10	289	19	16	19	13.8	5.2	17.5	1013.1	84	10.84	2010-03-05
59	5097	6	284	3.3	26.5	30.9	23.1	7.8	6.5	1010.3	83	20.7	2006-08-27
59	5097	7	288	1.9	21.8	25.6	19.6	6	0	1017.3	72	12.3	2007-10-13
59	5098	9	290	27.2	7.6	14.1	1.9	12.2	0	1027	58	12.9	2006-12-18
59	5098	10	295	6.4	15	20.3	11.8	8.5	3	1014.3	80	7.3	2008-03-14
59	5099	10	284	6	18.4	24.2	12.5	11.7	0	1004.1	64	18.2	2007-03-25
59	5099	11	293	25.3	26.1	30.5	22.8	7.7	8.5	1004.1	79	16.41	2008-06-29
59	5101	7	287	15	12	16.6	8	8.6	0	1012.5	48	16.9	2007-04-03
59	5101	8	288	23.2	9.6	17.6	2.8	14.8	0	1022.9	69	12.93	2008-11-21
59	5101	9	287	17	12.7	16.2	9.1	7.1	0.5	1016	68	11.39	2010-03-03
59	5102	8	285	4.3	22.3	27.8	18.4	9.4	0	1004.8	65	19.9	2006-05-02
59	5102	9	292	13.6	25.4	29	21.5	7.5	0	1010.7	81	17.9	2007-09-25
59	5102	10	282	19.8	14.9	20	11.2	8.8	0	1012.5	66	14.84	2009-02-15
59	5103	7	293	1.5	10	16	5.2	10.8	0	1018.7	75	12.1	2006-12-22
59	5103	8	291	25.6	22	25.3	18.8	6.5	0	1005.6	80	22.9	2008-05-31
59	5103	9	289	22.6	4.9	10.9	-1.5	12.4	0	1017.8	53	13.6	2010-01-08
59	5104	6	290	4.4	10.8	18.1	4.4	13.7	26	1014.3	80	10.6	2007-02-22
59	5104	7	288	9.6	17.6	22.4	11.6	10.8	0	1014.8	71	26.5	2008-05-15
59	5104	8	287	10.7	27.3	30.9	24.4	6.5	0	1009.2	78	20.47	2009-08-31
59	5105	10	283	15.9	23.1	26.7	19	7.7	0	1011.8	79	11.5	2006-06-12
59	5106	10	294	23.5	8.1	12.4	4.6	7.8	0	1021.1	51	10.4	2007-01-13
59	11661	3	294	17.6	18.2	20.1	17	3.1	48.5	1009	92	3.4	2007-05-05
59	11661	4	295	12.3	20.3	22.4	18.2	4.2	43	1011.1	95	2.7	2008-06-16
59	11661	5	285	28.3	19.8	26.7	15.1	11.6	0	1006.7	68	12.75	2009-10-17
59	11720	3	277	26.9	27.4	30.7	25.2	5.5	0.5	1007.4	83	17.1	2006-08-21
59	11785	3	295	23.2	14	17.6	11.9	5.7	21	1016.1	88	1.4	2006-12-14
59	12309	3	287	28	7.5	12	2.1	9.9	0	1019.4	70	5.7	2007-02-16
59	12309	4	285	2	29.2	33.6	24.2	9.4	1	1008	69	20.22	2008-07-05
59	12309	5	272	28.3	19.8	26.7	15.1	11.6	0	1006.7	68	12.75	2009-10-17
59	12826	2	289	6.3	27.7	31.5	25	6.5	0	1004.7	83	10.3	2006-08-30
59	12826	3	291	8.9	16.3	22.4	10.3	12.1	0	1013.7	54	18.4	2007-10-20
59	12826	4	271	28.7	23	28.2	18.1	10.1	0	1008.3	67	15.24	2009-09-18
59	12971	2	286	13.9	20	21.6	18.6	3	1	1003	78	6.4	2006-06-10
59	12971	3	289	26.6	26.1	32.7	22.4	10.3	0	1009.6	84	12.7	2007-10-08
59	12971	5	292	2.3	10.6	15.2	7.1	8.1	0	1024.4	74	6.53	2009-11-19
59	12978	2	293	20.9	28.5	33.8	23.9	9.9	0	999.6	72	25.6	2006-08-15
59	12978	3	288	7.2	27.4	32.2	24.9	7.3	0	1009.9	76	19.1	2007-08-20
59	12978	4	294	28.3	19.2	20.4	17.9	2.5	27	1015.5	90	2.82	2008-09-28
59	12978	5	296	26	11	19.3	2	17.3	0	1023.7	65	18.89	2010-03-12
59	13078	2	286	17.2	16.1	20.1	13.2	6.9	0.5	1016.2	83	7.6	2006-12-08
59	13078	3	281	21	7.2	13.2	0.5	12.7	0	1017.4	58	19.9	2008-02-28
59	13078	4	287	10	26.1	29.7	23.8	5.9	0	1003.7	86	13	2009-08-01
59	13222	2	292	15.2	10.5	15.7	6.1	9.6	0	1028.3	70	10.8	2006-12-06
59	13222	3	288	21.4	6	10.1	3.4	6.7	0	1010.3	59	12.5	2007-12-31
59	13222	4	292	20	19.3	22.5	14.2	8.3	0	1015.8	50	19.2	2009-05-15
59	13482	1	293	19.7	15.6	21.6	9	12.6	0	1019.9	65	24.8	2006-04-18
59	13482	2	284	27.3	21.3	22.6	19.4	3.2	29.5	1006.9	87	3.3	2007-06-13
59	13482	3	281	16.8	11.3	18.6	3.7	14.9	0	1014.9	67	16.39	2009-02-12
59	14534	1	283	20.9	13.2	20.1	6.8	13.3	0	1015.5	49	14.9	2006-11-12
59	14534	2	294	1.6	10.1	16	2.9	13.1	0	1020.9	76	8.6	2008-01-10
59	14534	3	280	28.6	28.4	33.1	25.2	7.9	32	1000.7	76	18.55	2009-06-22
59	14749	1	288	15	6	13.2	-1.4	14.6	0	1021.3	50	16.5	2007-02-03
59	14749	2	289	4	16.9	20.6	14.8	5.8	0.5	999	75	12.9	2008-04-10
59	14749	3	287	1.9	19.7	23.7	15.1	8.6	0	1013.5	58	17.18	2009-10-20
59	15273	1	283	11	28.4	32.4	25.1	7.3	0	1003.5	72	18.7	2007-06-26
59	15273	2	286	24.6	22.5	25.5	20.9	4.6	10	1003.9	85	11.6	2008-05-30
59	15273	3	288	11.3	16.3	20.1	10.9	9.2	0	1017.5	74	12.32	2009-11-28
60	1024	1	289	6.7	26.1	30.8	21	9.8	0	1007.6	75	24.48	2009-08-27
60	5076	5	300	4.2	15.4	16.6	12.3	4.3	5.5	1018.6	83	2.6	2006-11-25
60	5076	6	290	1.4	11.4	17.2	4.8	12.4	0	1017	67	10.01	2008-11-29
60	5077	5	288	9.5	27.5	29.6	24.3	5.3	43	998.4	81	6.3	2006-07-05
60	5077	6	283	21	24.9	27.7	22.2	5.5	48.5	1002.8	89	3.5	2007-07-06
60	5077	7	290	5.7	25.6	27.4	24.3	3.1	34.5	1006.2	90	4.92	2008-08-07
60	5077	8	290	7.3	24.7	28.3	21.5	6.8	0	1013	83	15.98	2009-09-26
60	5078	11	290	6.9	22.5	26.3	18.6	7.7	0.5	1006.9	67	21	2006-06-03
60	5079	11	291	28.3	23.5	26.2	21.3	4.9	5.5	1002.1	88	5.5	2007-06-14
60	5079	12	291	4.4	10.8	18	5	13	0	1020.1	74	13.71	2008-12-02
60	5080	9	289	22.9	24.2	27.9	21.3	6.6	0	1010.7	77	26	2006-06-19
60	5080	10	287	16.6	27.2	30.3	24.4	5.9	0	1006.2	79	20.8	2007-07-31
60	5080	11	290	18.3	24.3	25.8	22.3	3.5	280.5	1005	94	0.55	2008-09-18
60	5080	12	289	24.3	19.9	26.1	14.6	11.5	0	1012.8	68	16.68	2009-10-13
60	5081	7	290	28.3	23.2	26.3	21	5.3	0	1011.7	80	8.6	2006-09-21
60	5082	9	288	7	25.5	29.2	23	6.2	13	1004.5	80	8.5	2007-06-22
60	5082	10	291	12.7	27.7	31.6	24.3	7.3	0	1004.5	81	23.97	2008-08-14
60	5082	11	290	28.7	23	28.2	18.1	10.1	0	1008.3	67	15.24	2009-09-18
60	5083	8	291	4	14.4	20.2	7.4	12.8	0	1020.9	72	20.8	2007-03-23
60	5083	9	277	17.4	14.5	21.6	7.5	14.1	0	1010.9	51	22.8	2008-03-25
60	5083	10	293	26.7	22.6	28.9	17.3	11.6	0	1009.6	62	23.03	2009-09-16
60	5084	6	288	20.9	19.9	21.3	17.9	3.4	7.5	1007.1	91	3.8	2006-06-17
60	5084	7	288	4	16.9	20.6	14.8	5.8	0.5	999	75	12.9	2008-04-10
60	5084	8	291	8.7	27.9	31.2	24.4	6.8	0	1007.8	77	22.26	2009-08-29
60	5085	6	289	27.3	21.3	22.6	19.4	3.2	29.5	1006.9	87	3.3	2007-06-13
60	5085	7	294	24.7	25.3	28.9	21.1	7.8	0	1006.7	74	22.91	2008-08-26
60	5085	8	291	25.7	24	28.2	20.8	7.4	0	1007.3	74	14.36	2009-09-15
60	5085	8	291	25.7	24	28.2	20.8	7.4	0	1007.3	74	14.36	2009-09-15
60	5086	6	288	27	9.3	16.4	4.8	11.6	0	1015.8	44	18.5	2007-02-15
60	5087	5	293	3.4	10.6	17.1	5	12.1	0	1017.9	68	18.1	2007-02-21
60	5088	4	288	11.6	17.1	22.9	10.7	12.2	0	1018	62	25.6	2007-04-29
60	5088	5	288	12	18	23.6	12.5	11.1	0	1010.1	56	22.7	2008-04-18
60	5088	6	295	13	27.3	30.7	23.6	7.1	0	1003.8	81	23.39	2009-08-04
60	5089	5	288	17.2	16.1	20.1	13.2	6.9	0.5	1016.2	83	7.6	2006-12-08
60	5089	6	292	5.8	21.2	23.2	20	3.2	18.5	1009	92	4.86	2008-10-05
60	5192	4	284	10.6	18.2	26.8	12.4	14.4	0	1017.7	56	25.1	2007-04-28
60	5192	5	287	23.4	13	18.7	8.2	10.5	0	1007.8	55	24.6	2008-03-31
60	5192	6	284	23.5	19.3	24.8	14.4	10.4	0	1013.7	80	24.44	2009-04-19
60	5192	6	284	23.5	19.3	24.8	14.4	10.4	0	1013.7	80	24.44	2009-04-19
60	11761	3	295	27	9.3	16.4	4.8	11.6	0	1015.8	44	18.5	2007-02-15
60	11761	4	292	3	6.2	13.6	-1.3	14.9	0	1018.4	53	16.4	2008-02-10
60	11761	5	292	5.1	10.5	14.6	5.2	9.4	0	1021.8	60	17.71	2009-03-02
60	12664	2	291	15.3	19.3	22.7	17.3	5.4	8.5	1009.5	80	7.4	2006-05-13
60	12664	3	290	21.6	27.1	31.6	23	8.6	0	1011.1	80	19.2	2007-08-05
60	12664	4	287	24.7	25.3	28.9	21.1	7.8	0	1006.7	74	22.91	2008-08-26
60	13192	2	288	9.9	26.7	30.6	24.3	6.3	17	1013	85	12.9	2006-08-04
60	13192	3	293	15.7	27.7	32.1	25.2	6.9	11	1006.2	83	12.66	2008-08-17
60	13192	4	289	24.7	23.8	28.2	19.6	8.6	0	1011.2	78	19.33	2009-09-14
60	13202	2	292	7	5.3	11.6	-0.3	11.9	0	1020	42	17.6	2008-02-14
60	13202	3	299	11	26.4	29.6	24	5.6	0	1003.5	86	15.26	2009-08-02
60	15024	1	293	20.6	21.2	28.9	13.2	15.7	0	1010.6	61	27.2	2007-05-08
60	15024	2	289	10.6	9	15.9	4.3	11.6	0	1021.8	65	6.6	2009-01-07
61	1007	1	285	19	27.6	32.8	24.8	8	5.5	1002.6	87	16.76	2009-08-10
61	1052	1	287	7.3	24.7	28.3	21.5	6.8	0	1013	83	15.98	2009-09-26
61	5038	5	282	13.6	22.7	29.3	17.2	12.1	0	999	62	15.8	2006-10-06
61	5038	6	292	13.2	8.6	15.5	3.3	12.2	0	1023.6	72	13.6	2007-11-23
61	5038	7	286	3.5	9.6	12.1	7.4	4.7	0	1021.2	75	6.68	2009-03-30
61	5039	10	292	1.3	27.8	31.3	24.4	6.9	0	1011.5	78	21.4	2006-08-25
61	5040	8	290	27.2	7.6	14.1	1.9	12.2	0	1027	58	12.9	2006-12-18
61	5040	9	286	25.2	7.8	13.2	3.2	10	0	1025.6	53	12.8	2007-12-05
61	5041	8	289	21.9	14.3	21	5.4	15.6	0	1017	58	14.4	2006-11-13
61	5041	9	293	26.4	8.7	16.3	2.4	13.9	0	1019.4	62	12.1	2008-01-05
61	5041	10	290	0.6	8.4	14.6	2.7	11.9	0	1019.2	62	10.74	2008-12-28
61	5043	7	289	20	13.6	17.7	8.1	9.6	0	1015.7	66	11.5	2007-04-08
61	5044	6	281	13	19.8	24	15.3	8.7	22	1005.7	83	5.5	2007-04-01
61	5044	7	290	10.6	18.7	23.2	13.5	9.7	0	1011.3	73	26.1	2008-05-16
61	5045	5	292	18.9	22.7	24.1	20.4	3.7	125	1001	87	4.2	2006-06-15
61	5045	6	291	18.6	25.8	28	24.5	3.5	199.5	990.4	84	2.7	2007-08-02
61	5045	7	289	6.7	25.6	29.2	23.9	5.3	76	1006.7	90	10.12	2008-08-08
61	5046	4	292	9.9	18.6	22.1	15.7	6.4	0	1013.3	73	6.3	2006-11-01
61	5046	5	291	22.9	13.7	20	8.7	11.3	0	1019.4	69	16.7	2007-11-03
61	5046	6	295	5.8	21.2	23.2	20	3.2	18.5	1009	92	4.86	2008-10-05
61	5046	7	288	20.7	25.2	29.2	21.7	7.5	0	1007.8	67	22.86	2009-09-10
61	11586	3	287	24.2	12.4	17.3	9.9	7.4	0.5	1018.1	68	8.9	2006-12-15
61	11586	4	286	10.4	7.8	14.6	1.5	13.1	0	1022.5	68	12.1	2007-12-20
61	11586	5	288	14.4	11.3	17.6	7.9	9.7	0	1017.5	78	12.09	2008-12-12
61	11586	6	289	8.3	15.9	21.5	11.9	9.6	0	1015.3	83	13.28	2009-11-25
61	13074	2	278	9.9	26.7	30.6	24.3	6.3	17	1013	85	12.9	2006-08-04
61	13074	3	289	1.6	27.7	33.2	23.6	9.6	0.5	1000.7	75	19.4	2007-07-16
61	13074	4	289	24.3	23.1	26.1	21	5.1	9.5	1008.4	93	5.21	2008-06-28
61	13221	2	284	22.4	8.6	15	3.9	11.1	0	1018.2	49	22.3	2007-03-12
61	13221	3	290	18	5.4	10.3	-1	11.3	0	1025	64	14.7	2008-02-25
62	12832	2	288	4.9	20.9	25.6	15.8	9.8	0	1012.5	73	17	2006-06-01
63	6717	8	292	4.3	27.9	32.6	24.6	8	0	1007.9	75	16.3	2006-08-28
64	5243	4	291	12.5	26	29.9	22.7	7.2	15	1006.9	88	22.2	2006-07-08
64	5243	5	286	10.2	27.5	32.4	23.8	8.6	0	1009.9	77	22.1	2007-08-23
64	5243	6	294	13	25.8	30.1	21.5	8.6	5	1006.3	82	16.18	2008-07-16
64	5243	7	296	13.3	24.6	27.7	22.5	5.2	2	1005.1	88	3.88	2009-10-02
64	5244	9	293	27.5	26	29.8	23.8	6	46.5	1003.8	87	5.9	2006-07-23
64	5244	10	294	6.4	8.5	13.5	4.2	9.3	0	1021.1	62	12.3	2007-12-16
64	5244	11	286	26.3	17.6	23.2	11.9	11.3	0	1015.9	64	19.02	2009-10-15
64	5245	7	294	18.3	20.7	24.1	18.3	5.8	2	1010.8	79	15.1	2007-06-04
64	5245	8	292	4.7	28.4	32.6	24.5	8.1	20	1006.6	78	21.85	2008-08-06
64	5245	9	282	26	26.8	30.1	24.1	6	6	1012.5	80	14.3	2009-08-17
64	5246	6	288	3.3	23.8	27.9	18.5	9.4	0	1006.2	71	14.9	2006-05-01
64	5246	7	289	25.6	19.7	24.5	14.6	9.9	0	1011	52	17.2	2007-05-13
64	5246	8	293	1.3	26.4	30.4	22.8	7.6	0	1003.3	84	21.02	2008-09-01
64	5246	9	278	24	28.2	31.6	25.7	5.9	0	1008.3	81	10.67	2009-08-15
64	15266	1	290	1	20.8	21.6	19.9	1.7	10	1007.8	92	3.5	2007-06-16
65	2000	1	290	20.2	13.4	20.2	7.8	12.4	0	1017	66	13.2	2007-11-30
65	2000	2	294	28.8	13.5	16.7	10.7	6	5	1013.8	91	5.34	2009-02-24
65	2360	1	290	1.3	23.3	28.6	18.9	9.7	2.5	1004.9	66	27.9	2008-06-05
65	2360	2	290	2	25	27.8	21.7	6.1	0.5	1002.9	84	11.39	2009-07-24
65	5224	5	293	26.2	8.3	12.2	3.8	8.4	0.5	1016.6	64	11.7	2006-12-17
65	5224	6	291	9.2	8.8	14.6	1.9	12.7	0	1023.1	60	15	2007-11-19
65	5224	7	290	0.3	22.8	26.4	19.9	6.5	129.5	1000.9	90	3.25	2009-06-23
65	5225	4	285	23.5	28.6	32.8	26	6.8	51	1002.6	77	14.7	2006-07-19
65	5225	5	298	13.2	28.6	32.7	26	6.7	5.5	1014	77	21.9	2007-08-26
65	5225	6	290	21.3	25.5	31.3	22.1	9.2	2.5	1006.8	80	15.29	2008-09-21
65	5225	7	295	16.3	13.7	18.7	7.4	11.3	3	1012.6	70	8.79	2009-12-03
65	5226	6	287	27	25.5	30.8	23.1	7.7	72	1006.2	88	13.6	2007-07-12
65	5226	7	289	10.7	27.3	31.4	25.1	6.3	11	1008.1	86	16.97	2008-08-12
65	5227	11	291	27.5	13.6	18.3	9.2	9.1	1	1016.8	74	6.6	2007-01-17
65	5228	12	288	28.9	17.6	24.4	13.4	11	0	1011.7	71	14.4	2006-11-20
65	5229	10	285	12.6	18.4	23.2	13.2	10	6.5	1016.2	61	14.1	2007-04-30
65	5230	10	288	28	7.5	12	2.1	9.9	0	1019.4	70	5.7	2007-02-16
65	5230	11	289	15	17.2	22.6	10.7	11.9	0	1016.2	73	23.8	2008-04-21
65	5230	12	283	23	28.9	32.2	26.4	5.8	0	1007.2	72	25.49	2009-08-14
65	5231	8	289	5.5	29.7	34.1	25.5	8.6	0	1008.5	65	26.7	2006-07-01
65	5231	9	286	10.6	28	31.7	24.3	7.4	0	1009.5	80	26	2007-07-25
65	5231	10	291	22.3	24.3	27.9	20.1	7.8	0	1008.3	83	21.24	2008-09-22
65	5232	7	287	12.9	27.3	31.6	22.6	9	0	1006.8	76	27	2006-08-07
65	5232	8	295	8.9	16.3	22.4	10.3	12.1	0	1013.7	54	18.4	2007-10-20
65	5232	9	301	25.6	10.4	12	9.1	2.9	8.5	1012.3	91	2.36	2009-01-22
65	5233	7	288	27	9.3	16.4	4.8	11.6	0	1015.8	44	18.5	2007-02-15
65	5233	8	292	26.4	14.1	21	9.4	11.6	0	1012.5	55	23.4	2008-04-03
65	5233	9	290	3	13.7	19.2	7.6	11.6	0	1016.5	63	26.49	2009-04-28
65	5234	7	287	27.9	27.4	31	23.6	7.4	0	1008	78	25	2006-08-22
65	5234	8	285	24.6	27.9	30.7	24.9	5.8	0	1013.3	80	20.8	2007-08-08
65	5234	9	286	10	17.7	22.1	14.1	8	0	1011.4	76	23.75	2009-05-05
65	5235	6	290	26.5	11.9	17.7	5.9	11.8	0	1020.8	77	7.6	2007-01-16
65	5235	7	288	13.4	11.9	19.7	4.5	15.2	0	1015.9	63	23.9	2008-03-21
65	5235	8	285	27.5	16.3	20.3	12	8.3	0	1014.6	55	27.31	2009-04-23
65	5236	8	289	27.6	20.7	28.2	12.3	15.9	0	1011.8	56	23	2007-05-15
65	5236	9	287	24.6	22.5	25.5	20.9	4.6	10	1003.9	85	11.6	2008-05-30
65	5236	10	291	4.7	25.5	29.4	20.5	8.9	0	1009	65	25.37	2009-08-25
65	5237	6	294	28.5	28.3	33.9	24.5	9.4	0	1005.5	77	17.2	2006-07-24
65	5237	7	289	27.6	27.9	30.3	25.5	4.8	3	1008.5	77	22.2	2007-08-11
65	5237	8	293	12.5	15.9	21.7	9.4	12.3	0	1017.9	66	21.53	2009-04-08
65	5238	7	283	25	18.7	25.8	11.8	14	0	1012.7	65	19.9	2007-04-13
65	5238	8	293	7	25.7	29.6	21.5	8.1	0	1007.1	77	23.82	2008-07-10
65	5238	9	287	1	24.9	29.3	20.9	8.4	0	1002	79	25.89	2009-07-23
65	5239	6	285	15.9	28.6	32.2	24.9	7.3	0	1008.1	75	15.1	2006-08-10
65	5239	7	287	2.6	26	30.9	22.8	8.1	0	1001.3	67	17.3	2007-07-17
65	5239	8	287	13.8	20.5	23.8	17.4	6.4	0	1015.4	80	12.2	2008-10-13
65	5241	4	288	22.9	16.9	22.6	12.8	9.8	0	1013	66	7.1	2006-11-14
65	5241	5	288	12.4	14.1	20.6	8.8	11.8	0	1010.3	61	21.1	2008-03-20
65	5241	6	289	14.3	26.2	31	21	10	0	1010.5	78	19.8	2009-07-07
65	5242	4	287	17.6	18.2	20.1	17	3.1	48.5	1009	92	3.4	2007-05-05
65	5242	5	293	27.8	15	18.1	11.5	6.6	2	1010.1	81	6.55	2009-02-23
65	8361	3	295	23.3	25.7	30	21.9	8.1	0	1009	85	17.7	2006-09-16
65	8361	4	297	27.6	27.9	30.3	25.5	4.8	3	1008.5	77	22.2	2007-08-11
65	8361	5	294	26.3	25.6	29.8	21.5	8.3	7.5	1007.8	79	10.51	2008-09-26
65	8361	6	292	18.3	11.6	17.8	6.6	11.2	0	1013.9	70	10.54	2009-12-05
65	11626	3	294	3.5	8.3	15.3	2.8	12.5	0	1022	74	11.6	2006-12-24
65	11626	4	292	19	9.1	16.8	6.4	10.4	8.5	1012.9	77	5.4	2008-02-26
65	11626	5	292	29	21.8	28	17.8	10.2	0	1006.2	61	27.17	2009-05-24
65	11627	3	290	7.9	21.6	24.2	18.1	6.1	1.5	1007.4	76	7.9	2006-06-04
65	11627	4	284	24	23.7	26.9	22.5	4.4	32.5	1003	91	7.6	2007-07-09
65	11627	5	289	18.3	24.3	25.8	22.3	3.5	280.5	1005	94	0.55	2008-09-18
65	11627	6	290	14.3	13.7	18.8	9	9.8	0	1018.6	71	11.31	2009-12-01
65	11628	4	289	22.2	16.6	22.3	12.4	9.9	3.5	1018	83	7.1	2006-12-13
65	11628	5	288	5.2	14.6	21	9.2	11.8	0	1020.3	72	13.4	2007-11-15
65	11628	6	295	29.2	9.7	12.2	6.7	5.5	8.5	1014.2	87	0.93	2008-11-27
65	11628	7	289	11.2	8.3	13.2	2.1	11.1	0	1024.7	62	20.97	2010-03-27
65	11740	3	289	15.9	15.4	19	9.8	9.2	0	1016.5	45	15.8	2006-11-07
65	11740	4	297	14.2	10.7	19.1	3.9	15.2	0	1023.4	73	13.4	2007-11-24
65	11740	5	293	19.1	13.1	21.1	4.6	16.5	0	1015.9	60	21.21	2009-03-16
65	11741	3	292	22.4	8.6	15	3.9	11.1	0	1018.2	49	22.3	2007-03-12
65	11741	4	298	17.3	25.2	28.7	22.8	5.9	42	1001.6	86	7.5	2008-06-21
65	11741	5	290	7.9	18.1	21.9	14.8	7.1	3	1007.4	79	7.27	2009-10-26
65	12223	3	290	29	14.3	19.1	10.8	8.3	2	1009.6	59	19.2	2007-04-17
65	12223	4	285	6.4	15	20.3	11.8	8.5	3	1014.3	80	7.3	2008-03-14
65	12223	5	287	17.3	29.1	32.6	26.6	6	0	1005.7	74	18.75	2009-07-10
65	12621	2	285	28.3	19.5	22.1	17.8	4.3	61	1011.5	85	2.2	2006-05-26
65	12621	3	293	3.2	12.7	19.5	6.4	13.1	0	1017.4	69	14.4	2007-11-13
65	12621	4	294	9.8	11	16.7	6	10.7	0	1017.1	75	13.05	2009-02-05
65	12621	5	290	10	14.8	20.2	8.2	12	0	1017.4	85	15.02	2010-02-24
65	13084	2	286	18.7	13	18.5	5.9	12.6	0	1017.3	65	24.8	2006-04-17
65	13084	3	297	14.2	10.7	19.1	3.9	15.2	0	1023.4	73	13.4	2007-11-24
65	13084	4	294	18.6	4.4	9.6	0.5	9.1	0	1025.9	46	14.42	2009-01-15
65	13085	2	285	11.5	23.9	26.8	22.9	3.9	12.5	1003.6	90	6.1	2006-07-07
65	13085	3	288	20	25.9	28.8	23.1	5.7	0	1003.7	71	15.4	2007-07-05
65	13085	4	290	28.6	18.8	20.9	17.3	3.6	23	1008.9	88	7.6	2008-06-03
65	13085	5	291	18.3	27.1	32.3	24.6	7.7	1.5	1009.5	83	13.05	2009-07-11
65	14340	1	285	19.5	30.1	36	25.4	10.6	0	1011.3	70	23.5	2006-07-15
65	14340	2	291	14	7.2	14.6	0	14.6	0	1023.3	69	17	2008-02-21
65	14340	3	293	7	16.6	21.5	10.4	11.1	0	1021.3	67	27.51	2009-05-02
65	15039	1	286	8.3	22.5	26.6	19	7.6	2.5	999.4	84	7.2	2007-05-25
65	15039	2	286	14.3	24	27.7	20	7.7	0	1014.4	86	18.4	2008-06-18
65	15039	3	286	3.3	23.1	27.2	19.5	7.7	0	1010.7	81	18.43	2009-06-26
66	8523	6	289	6.6	17.8	19.1	15.6	3.5	0	1010.4	72	5.7	2008-05-12
66	8523	7	283	22	22.1	31	16.9	14.1	0	1006.7	72	19.74	2009-05-17
66	13214	2	285	28.5	9.6	14.3	5.3	9	0	1020.3	52	12.2	2007-01-18
67	1994	1	283	5.2	14.6	21	9.2	11.8	0	1020.3	72	13.4	2007-11-15
67	1994	2	289	12.4	11.3	19.2	6	13.2	0	1018.9	81	12.56	2008-12-10
67	1994	3	297	20.9	18.2	23.8	13.5	10.3	0	1017.2	81	10.48	2009-11-08
67	5194	4	269	15.3	19.3	22.7	17.3	5.4	8.5	1009.5	80	7.4	2006-05-13
67	5194	5	289	6.6	7.7	12.5	1.9	10.6	0	1024.2	74	8.8	2008-01-15
67	5194	6	286	25.3	30.3	35.6	25.3	10.3	0	1008.7	66	26	2009-07-18
67	5195	7	296	8.6	5.7	10.6	-0.1	10.7	0	1025.3	53	14	2008-01-17
67	5195	8	290	24.3	19.9	26.1	14.6	11.5	0	1012.8	68	16.68	2009-10-13
68	5182	5	293	16.3	28.3	33.6	24.9	8.7	6	1009	80	18.2	2006-09-09
68	5182	6	294	26.6	27.6	30.8	25.1	5.7	1	1011.6	81	21.8	2007-08-10
68	5182	7	294	13.3	24.2	27.9	21.9	6	2.5	1011.9	85	8.66	2008-09-13
68	5182	8	293	27.8	11.6	15.6	7	8.6	0	1014.6	70	9.58	2010-02-12
68	11791	3	286	4.9	19.7	23.2	17.1	6.1	0	1019.2	79	7.8	2006-10-27
68	11791	4	291	28.6	22	26.5	20.2	6.3	2	1010.2	89	2.1	2007-10-10
68	11791	5	294	15.2	13.9	21.5	8	13.5	0	1020	78	15	2008-11-13
68	11791	6	292	29.3	7.6	12.2	4.1	8.1	10	1017.9	70	12	2009-12-16
68	12245	3	281	0.3	22	26.8	18.2	8.6	0	998.9	56	27.3	2007-05-17
68	12245	4	294	25	18.5	20.2	17	3.2	26	1010.6	88	4.6	2008-05-01
68	12245	5	291	27.9	13.2	17.2	10.8	6.4	0	1016.8	59	10.32	2009-11-15
68	13213	2	292	13.3	25.9	30.9	23	7.9	3.5	1001.6	86	12.3	2006-09-06
68	13213	3	295	17.2	29.8	34.2	25.3	8.9	0	1005.4	66	20.3	2007-08-30
68	13213	4	295	21.8	21	25.6	16.1	9.5	0	1017.5	79	16.26	2008-10-21
68	13213	5	293	8.3	15.9	21.5	11.9	9.6	0	1015.3	83	13.28	2009-11-25
69	530	1	285	10.4	14.6	18.2	10.7	7.5	8	1014.3	80	7	2008-03-18
69	530	2	290	22.1	15.8	19.6	12.8	6.8	4	1012.8	90	4.11	2009-03-19
69	1050	1	287	13.7	25.2	29.8	22.5	7.3	80	1011.1	86	12.55	2009-09-03
69	2006	1	289	8.4	10.3	16.6	5.1	11.5	0	1017.2	48	11.2	2007-12-18
69	2006	2	291	27.8	15	18.1	11.5	6.6	2	1010.1	81	6.55	2009-02-23
69	2006	3	297	27.8	11.6	15.6	7	8.6	0	1014.6	70	9.58	2010-02-12
69	2693	1	289	16.3	25.6	31.2	23.5	7.7	21.5	1006.7	85	8.9	2008-06-20
69	2693	2	291	5.3	24.2	26.6	22	4.6	9.5	1006.3	85	7.6	2009-06-28
69	2697	1	290	4.3	25.7	29	23	6	0	1006.8	79	14.32	2008-09-04
69	2697	2	282	27.3	11.7	18.2	5.5	12.7	0	1018.6	63	13.74	2009-12-14
69	2721	1	293	5.6	5.7	12.3	0.9	11.4	0	1021	54	13.56	2009-01-02
69	2721	2	290	21	11.8	13.4	9.5	3.9	11	1014.8	87	2.61	2010-03-07
69	3007	1	285	8.7	26.9	29	25.5	3.5	19.5	1006.9	88	10.57	2008-08-10
69	3007	2	287	2.7	28.5	32.5	25.7	6.8	0	1005.8	79	17.39	2009-08-23
69	3036	1	283	22.1	15.8	19.6	12.8	6.8	4	1012.8	90	4.11	2009-03-19
69	3360	1	286	18.5	19.6	26.1	15.9	10.2	29.5	998.4	79	17.12	2009-04-14
69	3660	1	284	9.7	27.5	31.1	24.8	6.3	0	1008.7	81	15.67	2009-08-30
69	3992	1	289	4.6	5.9	11.7	0.8	10.9	0	1020.3	56	13.84	2009-12-21
69	3997	1	281	13.6	8.7	15.8	4.1	11.7	0	1011.8	69	8	2009-12-30
69	5142	4	286	12.2	7.2	12.8	1.8	11	0	1022.4	54	13.4	2006-12-03
69	5142	5	293	6.6	7.7	12.5	1.9	10.6	0	1024.2	74	8.8	2008-01-15
69	5142	6	291	18.4	8.2	15.1	2.3	12.8	0	1021.3	76	12.31	2008-12-16
69	5142	7	290	7.6	10.9	16.4	7.2	9.2	0.5	1017	85	6.46	2009-12-24
69	5143	8	294	8.6	23.3	27.1	20.7	6.4	0	1011.8	76	14.3	2006-10-01
69	5143	9	294	19.2	27	30.4	24.4	6	17	1005.2	82	13.9	2007-09-01
69	5143	10	293	26.3	25.6	29.8	21.5	8.3	7.5	1007.8	79	10.51	2008-09-26
69	5143	11	294	15.3	21.8	27	17.9	9.1	0	1013.7	66	20.65	2009-10-04
69	5144	3	293	27.9	22	23.6	20.6	3	81.5	1008.7	89	4.1	2006-06-24
69	5144	4	296	8.2	28.3	33.5	23.7	9.8	0	1008.3	74	24.7	2007-08-21
69	5144	5	285	15.7	27.7	32.1	25.2	6.9	11	1006.2	83	12.66	2008-08-17
69	5144	6	294	18	25.5	27.1	24	3.1	82.5	1001.1	92	5.46	2009-08-09
69	5145	10	292	20.9	19.9	21.3	17.9	3.4	7.5	1007.1	91	3.8	2006-06-17
69	5146	9	294	15.5	10.2	14.3	7.3	7	0	1019.8	82	4.7	2007-01-05
69	5146	10	286	14.6	10.6	15	7.8	7.2	0.5	1015	74	8.3	2008-01-23
69	5147	7	294	25.5	7.1	14.1	0.9	13.2	0	1024.5	75	12.5	2007-01-15
69	5148	8	291	12.9	27.3	31.6	22.6	9	0	1006.8	76	27	2006-08-07
69	5148	9	292	17.6	27.5	31	24.1	6.9	0	1007.2	79	17.9	2007-08-01
69	5148	10	298	1.8	23	28	18	10	82.5	1005.8	77	17.81	2008-10-01
69	5148	11	294	20.7	25.2	29.2	21.7	7.5	0	1007.8	67	22.86	2009-09-10
69	5149	7	290	17.3	25.8	28.6	23.1	5.5	3.5	1010.9	82	8.1	2006-09-10
69	5149	8	292	29.2	22.8	25.1	21.6	3.5	20.5	1008.7	89	4	2007-09-11
69	5149	9	286	13.3	24.2	27.9	21.9	6	2.5	1011.9	85	8.66	2008-09-13
69	5149	10	293	7.8	6.2	10.1	4	6.1	0	1019.7	50	11.33	2010-01-23
69	5150	8	285	15.6	19.1	25.5	12.2	13.3	0	1011.9	65	19.4	2006-10-08
69	5150	9	289	20.9	18.6	23.3	14.5	8.8	0	1014.8	73	5.3	2007-11-01
69	5150	10	285	26.8	17	18.6	15.5	3.1	1	1016.2	76	2.39	2008-10-26
69	5150	11	290	1.8	5.7	13	0.3	12.7	0	1028	71	14.49	2010-01-17
69	5151	7	289	27.9	22	23.6	20.6	3	81.5	1008.7	89	4.1	2006-06-24
69	5152	7	295	19.6	26	27.4	24.1	3.3	18	1005.7	84	5.2	2007-08-03
69	5152	8	290	18.6	4.4	9.6	0.5	9.1	0	1025.9	46	14.42	2009-01-15
69	5152	9	284	12.8	12.4	15.8	7.4	8.4	13.5	1012.5	74	4.91	2010-01-28
69	5153	6	289	29.3	20.1	22.7	17.5	5.2	29	1003.5	88	6.8	2006-05-27
69	5153	7	290	16	29.3	34.7	23.8	10.9	0	1005.8	68	27.5	2007-07-01
69	5154	4	290	10.3	25.5	29	23.3	5.7	0	1006.1	83	10.9	2006-09-03
69	5154	5	294	25	10.3	15	6.5	8.5	0.5	1010.8	57	16.5	2008-03-03
69	5155	5	295	27.9	22	23.6	20.6	3	81.5	1008.7	89	4.1	2006-06-24
69	5155	6	293	19.2	27	30.4	24.4	6	17	1005.2	82	13.9	2007-09-01
69	5155	7	289	6.3	26.4	30	23.3	6.7	0	1012.7	80	19.58	2008-09-06
69	5155	8	294	26.7	22.6	28.9	17.3	11.6	0	1009.6	62	23.03	2009-09-16
69	5156	5	294	24.6	20.7	28.1	11.5	16.6	0	1010.4	48	27.3	2007-05-12
69	5156	6	299	7.8	21.1	22.8	19.1	3.7	2	1013.5	88	5.13	2008-10-07
69	5156	7	294	13.8	9.7	15.6	5.8	9.8	0	1019	51	15.57	2010-01-29
69	5157	6	286	2.2	13.9	14.7	12.3	2.4	32.5	1014.2	85	1.3	2006-11-23
69	5157	7	294	26.2	8.3	15.4	1.5	13.9	0	1021.7	64	12	2007-12-06
69	5157	8	295	13.6	4.6	8.7	1.3	7.4	0	1013.9	51	13.34	2009-01-10
69	5157	9	294	22.6	4.9	10.9	-1.5	12.4	0	1017.8	53	13.6	2010-01-08
69	5158	6	302	11.4	9.2	16.1	2.1	14	0	1024	69	19.4	2007-03-01
69	5158	7	289	27.6	20.1	22.3	18.6	3.7	72	1010.1	87	3.3	2008-06-02
69	5158	8	292	5.3	24.2	26.6	22	4.6	9.5	1006.3	85	7.6	2009-06-28
69	5159	6	289	14	15.9	18.4	11.2	7.2	0.5	1008.3	67	6.7	2007-04-02
69	5159	7	291	13.4	11.9	19.7	4.5	15.2	0	1015.9	63	23.9	2008-03-21
69	5159	8	284	5.1	10.5	14.6	5.2	9.4	0	1021.8	60	17.71	2009-03-02
69	5159	9	291	3	8	11.5	5.7	5.8	0	1019.5	72	10.9	2010-02-17
69	5160	4	289	9.3	26	29.9	22.8	7.1	0	1004.3	79	16.4	2006-09-02
69	5160	5	284	10.9	16.1	23.3	9.7	13.6	0	1017.5	70	17.7	2007-10-22
69	5160	7	291	23.6	5.8	13.3	-0.3	13.6	0	1020.9	64	13.97	2010-01-09
69	5185	11	293	24.5	18.3	21.1	14.4	6.7	25.5	1008.1	82	5.33	2009-04-20
69	5216	8	290	18.6	8.3	16.8	0.1	16.7	0	1012.1	68	12.7	2010-01-04
69	11584	3	296	26.6	20.7	26.5	15.4	11.1	0	1018.9	75	15.4	2006-10-19
69	11584	4	293	20.6	24.5	27.8	20.7	7.1	0	1012.5	75	18.1	2007-10-02
69	11584	5	292	13.8	20.5	23.8	17.4	6.4	0	1015.4	80	12.2	2008-10-13
69	11584	6	291	26.9	17.9	23.3	13.6	9.7	1	1007.2	69	15.74	2009-11-14
69	11728	3	288	22	11.6	15.6	8.7	6.9	0	1010.7	51	15.9	2007-02-10
69	11728	4	291	10.6	18.7	23.2	13.5	9.7	0	1011.3	73	26.1	2008-05-16
69	11728	5	294	23.5	19.3	24.8	14.4	10.4	0	1013.7	80	24.44	2009-04-19
69	11752	3	287	19.2	11.9	16.3	7.7	8.6	0	1019.4	61	12.3	2006-12-10
69	11752	4	289	7.4	9.8	15.5	4.5	11	0	1019.1	58	6.7	2007-12-17
69	11752	5	287	10.4	5.6	9.1	0.5	8.6	3.5	1024.1	89	2.4	2008-12-08
69	11752	6	286	9.3	12.8	19	7.6	11.4	0	1020.3	79	14.34	2009-11-26
69	12784	2	292	5.3	17.1	19.6	15.3	4.3	0	1014.8	63	12.5	2006-05-03
69	12784	3	294	11.2	27.5	31.8	23.9	7.9	0	1014	78	22.6	2007-08-24
69	12784	4	293	5.8	21.2	23.2	20	3.2	18.5	1009	92	4.86	2008-10-05
69	12784	5	301	26.9	17.9	23.3	13.6	9.7	1	1007.2	69	15.74	2009-11-14
69	12839	2	293	13.9	20	21.6	18.6	3	1	1003	78	6.4	2006-06-10
69	12839	3	294	23.2	12.2	17.2	8.1	9.1	4	1017.3	65	11.8	2007-12-03
69	12839	4	294	9.8	11	16.7	6	10.7	0	1017.1	75	13.05	2009-02-05
69	12839	5	299	3	8	11.5	5.7	5.8	0	1019.5	72	10.9	2010-02-17
69	12996	2	293	4.3	22.3	27.8	18.4	9.4	0	1004.8	65	19.9	2006-05-02
69	12996	3	287	15.6	19.5	24	14.4	9.6	0	1011.4	56	26.8	2007-05-03
69	12996	4	292	4	27.5	30.8	24.3	6.5	0	1009.9	75	25.85	2008-07-07
69	12996	5	284	17	26.7	30.5	23.6	6.9	41	1005	85	16.43	2009-08-08
69	13179	5	284	20.3	30	35.4	24.4	11	0	1012	68	24.53	2009-07-13
69	14042	1	286	27.9	22	23.6	20.6	3	81.5	1008.7	89	4.1	2006-06-24
69	14042	2	294	0.2	16.6	22.9	11.6	11.3	0	1014.4	71	14.9	2007-11-10
69	14042	3	297	9.2	21.7	26.8	18.6	8.2	0.5	1012.5	81	11.35	2008-11-07
69	14042	4	294	24.6	9.5	15.7	2.7	13	0	1021.3	66	10.94	2010-01-10
69	14063	1	293	25.3	21.8	25	19.4	5.6	2	1007	79	7.3	2006-05-23
69	14063	2	295	20.6	28.9	33.7	24.6	9.1	1.5	1008.9	74	21.8	2007-08-04
69	14063	3	292	28.8	16.3	22.6	11.2	11.4	0	1014.1	64	16.38	2008-10-28
69	14063	4	290	14.9	14.4	19.4	8.9	10.5	0	1017.3	50	15.01	2009-11-02
69	14400	1	293	27.9	27.4	31	23.6	7.4	0	1008	78	25	2006-08-22
69	14400	2	296	19.6	24.9	27.9	22.7	5.2	0	1012.1	78	16.7	2007-10-01
69	14400	3	285	6.3	26.4	30	23.3	6.7	0	1012.7	80	19.58	2008-09-06
69	14400	4	289	5.9	17.8	19.9	15.6	4.3	10.5	1014.4	80	2.27	2009-10-24
69	14582	1	292	14	3.4	9.5	-0.6	10.1	0	1019.9	52	14.9	2007-02-02
69	14582	2	287	24	11	18	4.1	13.9	0	1015.7	48	18.5	2008-03-02
69	14582	3	291	22.5	18.6	23.3	13.8	9.5	0	1013.7	78	23.7	2009-04-18
69	14758	1	289	2	8.6	10.3	6.9	3.4	16	1022	85	1.9	2007-01-21
69	14758	2	294	5.6	7.5	10.4	5.4	5	0.5	1022.9	80	1.9	2008-01-14
69	14758	3	293	1.6	8.9	11.8	6.8	5	7	1016.5	89	2.67	2008-12-29
69	14758	4	284	13.3	13.7	18.6	8.3	10.3	0	1016.8	72	13.19	2009-11-30
69	15018	1	283	26.4	9.6	11.1	8	3.1	3.5	1014.6	80	4.5	2007-03-16
69	15018	2	287	6.6	17.8	19.1	15.6	3.5	0	1010.4	72	5.7	2008-05-12
69	15018	3	290	13.3	24.6	27.7	22.5	5.2	2	1005.1	88	3.88	2009-10-02
69	15020	1	293	2.5	8.2	16.6	2.1	14.5	0	1020.7	66	12.6	2006-12-23
69	15020	2	290	5.4	14.1	20.6	7.7	12.9	0	1019	75	17.1	2008-03-13
69	15020	3	291	1.1	13.5	15.3	11.2	4.1	4.5	1016.7	77	2.79	2009-02-26
70	214	1	286	27.6	20.7	28.2	12.3	15.9	0	1011.8	56	23	2007-05-15
70	214	2	292	16.6	19.8	25.4	13.7	11.7	0	1014.2	68	23	2008-05-22
70	214	3	292	29.3	19	25.5	14	11.5	0	1006.9	61	19.6	2009-10-18
70	2368	1	277	5	28.5	32.5	24.9	7.6	0	1009.2	72	26.07	2008-07-08
70	2368	2	290	1.3	10.1	14.5	6	8.5	0	1021.5	61	15.62	2009-11-18
70	5184	5	288	11.5	23.9	26.8	22.9	3.9	12.5	1003.6	90	6.1	2006-07-07
70	5184	6	294	22	9.3	14.9	2.5	12.4	0	1010.3	59	14.6	2008-02-29
70	5184	7	294	25.9	18.2	20.5	16.6	3.9	137.5	1007.7	89	1.82	2009-11-13
70	5185	10	291	15	27.6	32.5	24.2	8.3	0	1005.7	76	14.2	2007-06-30
70	5186	10	290	25.4	9.7	11.7	7.2	4.5	34	1014	79	1	2007-03-15
70	5186	11	291	3.4	11.9	18.2	4.9	13.3	0	1018.7	66	19.3	2008-03-11
70	5186	12	294	11.5	14.7	20.7	8.3	12.4	0	1016.1	48	24.74	2009-04-07
70	5187	9	291	21.9	28.6	34.5	24.9	9.6	0	995.8	76	12.7	2006-08-16
70	5187	10	292	16.2	28.4	33.1	24.5	8.6	0	1006.8	77	21.4	2007-08-29
70	5187	11	297	4.8	12.5	16.8	5.3	11.5	10.5	1010.5	67	15.68	2009-01-31
70	5188	6	297	7.3	19.6	24.3	15.1	9.2	0	1020.3	69	23.1	2006-05-05
70	5188	7	292	26.3	22.1	26	17.6	8.4	0	1011.5	76	20.9	2007-06-12
70	5188	8	294	22	28.6	32	24.9	7.1	0	1004.7	78	27.7	2008-07-25
70	5188	9	289	17	12.7	16.2	9.1	7.1	0.5	1016	68	11.39	2010-03-03
70	5189	6	286	22.9	28.5	33.2	26	7.2	117.5	987.4	76	10.2	2006-08-17
70	5189	7	291	12.2	29.1	33.5	25.2	8.3	0	1014.8	75	19.2	2007-08-25
70	5189	8	295	23.6	9.2	14.4	4.5	9.9	0	1019.8	74	11.44	2009-01-20
70	5190	6	288	19.4	9.6	14.5	5.3	9.2	0	1021	58	19.6	2007-03-09
70	5190	7	296	8.4	13.2	21	7.3	13.7	0	1014.5	75	16.7	2008-03-16
70	5191	5	293	8	12.2	13.7	9.4	4.3	18.5	1010.9	85	3.3	2007-03-27
70	5191	6	292	7	25.7	29.6	21.5	8.1	0	1007.1	77	23.82	2008-07-10
70	11631	3	294	22.3	22.6	25.3	20.7	4.6	0	1012.5	85	5.6	2006-09-15
70	11631	4	295	19.2	27	30.4	24.4	6	17	1005.2	82	13.9	2007-09-01
70	12980	2	287	0.3	28	32.3	24.1	8.2	0	1009.8	76	23.6	2006-08-24
70	12980	3	292	20	16	23.6	8.2	15.4	0	1011.2	54	24.7	2008-04-26
70	12980	4	293	6	16.5	22.1	10	12.1	0	1023.8	63	27.41	2009-05-01
70	12982	2	286	20.3	18.9	20.7	17.5	3.2	21	1011.7	93	3.7	2006-05-18
70	12982	3	292	15.6	19.5	24	14.4	9.6	0	1011.4	56	26.8	2007-05-03
70	12982	4	294	16.3	25.6	31.2	23.5	7.7	21.5	1006.7	85	8.9	2008-06-20
70	12982	5	292	11.9	18.2	24.7	13.1	11.6	0	1021.1	78	15.42	2009-10-30
70	14395	1	292	13.9	17.4	24.2	11.9	12.3	0	1014.3	71	15.1	2006-11-05
70	14395	2	292	11.6	8.9	10.5	7.3	3.2	12.5	1018.3	88	1.6	2008-01-20
70	14395	3	293	24.4	8.8	14.5	2.8	11.7	0	1019.1	59	6.44	2008-12-22
70	14395	4	290	18	13.5	17.6	9.2	8.4	37	1013	94	2.01	2010-03-04
71	1419	1	288	6.2	11.5	15.9	5.6	10.3	0	1016.4	65	21.65	2010-03-22
71	2009	1	295	14.6	10.6	15	7.8	7.2	0.5	1015	74	8.3	2008-01-23
71	2009	2	296	17.8	15.3	23.7	7.2	16.5	4.5	1008.8	79	9.88	2009-02-13
71	2009	3	292	8	12.3	19.3	4.8	14.5	1	1017.6	78	10.73	2010-02-22
71	3038	1	293	19.5	17.6	22.4	12.6	9.8	0	1005.9	64	25.99	2009-04-15
71	3038	2	293	9.2	11	12.7	8	4.7	14.5	1008.4	83	3.06	2010-03-25
71	5197	8	294	18.7	13	18.5	5.9	12.6	0	1017.3	65	24.8	2006-04-17
71	5197	9	298	16	10.8	16.9	4.5	12.4	0	1018.3	42	19.8	2007-04-04
71	5197	10	297	18.4	12.7	17.9	7.3	10.6	0	1010.3	43	23.4	2008-03-26
71	5198	8	294	14.4	15.9	22	8.6	13.4	0	1016.8	74	15.6	2007-03-04
71	5198	9	295	7.6	18.8	25.1	14.7	10.4	2.5	1010.6	63	21.4	2008-05-13
71	5199	7	294	19.7	15.6	21.6	9	12.6	0	1019.9	65	24.8	2006-04-18
71	5199	8	293	11	19.7	24.3	15.5	8.8	0	1008.5	67	22.2	2007-03-30
71	5199	9	295	14.4	12.9	18.6	5.6	13	0	1016.2	72	17.1	2008-03-22
71	5200	5	294	11.7	16.5	20.2	14	6.2	32.5	1012.5	91	1.8	2006-04-10
71	5201	5	295	22	11.6	15.6	8.7	6.9	0	1010.7	51	15.9	2007-02-10
71	5201	6	296	6	3.8	9.8	-1.1	10.9	0	1018.4	45	17.5	2008-02-13
71	5201	7	296	14.1	11.9	16.3	7.7	8.6	0	1019.9	65	9.7	2009-03-11
71	5201	8	290	6	6.3	13.1	1	12.1	0	1019.7	59	19.22	2010-02-20
71	5202	3	294	4.3	22.3	27.8	18.4	9.4	0	1004.8	65	19.9	2006-05-02
71	5202	4	292	13	19.8	24	15.3	8.7	22	1005.7	83	5.5	2007-04-01
71	5202	5	293	14	15.1	19.3	10.1	9.2	0	1015.4	70	23.7	2008-04-20
71	5202	6	294	20.1	15.4	21.6	10	11.6	0	1016.1	54	21.83	2009-03-17
71	11663	3	288	2.3	20.4	26.1	16.2	9.9	0	1004.4	55	27.4	2007-05-19
71	11663	4	289	20.6	22.7	27.9	18.7	9.2	0	1006.4	78	26.6	2008-05-26
71	11663	5	291	19.3	28.2	34.2	23.5	10.7	0	1010.8	78	23.94	2009-07-12
71	12219	3	297	8.4	11.1	14.7	6.4	8.3	2.5	1019.8	78	8.2	2007-02-26
71	12219	4	302	29	10.6	17.7	4.6	13.1	0	1020.4	54	19.7	2008-03-07
71	12219	5	292	14.5	16.5	22.7	9.9	12.8	0	1020.1	71	24.9	2009-04-10
71	13737	2	296	2.4	10.7	16.4	5.5	10.9	0	1016.7	74	17.2	2007-02-20
71	13737	3	296	27	6.3	12.3	0.6	11.7	0	1021.2	59	19.3	2008-03-05
71	13737	4	291	18.1	8.4	17.3	0.3	17	0	1017.8	57	23.03	2009-03-15
71	13737	5	292	24	4.8	7.3	2.4	4.9	0	1013.1	62	20.99	2010-03-10
71	14751	1	296	0.4	13.9	18.4	10.4	8	1	1006.9	79	9.3	2007-02-18
71	14751	2	295	14.6	10.6	15	7.8	7.2	0.5	1015	74	8.3	2008-01-23
71	14751	3	296	15.6	5.5	8	2.4	5.6	0	1020	57	14.41	2009-01-12
71	14751	4	289	3.6	5.5	10.9	-0.4	11.3	0	1017.3	63	12.24	2009-12-20
72	3232	1	294	24.8	12.2	18.6	5.3	13.3	9	1008.3	62	13.55	2009-02-20
72	5193	4	290	25.3	21.2	25.7	16.7	9	0	1009.5	71	24.9	2007-06-11
72	5193	5	300	5	28.5	32.5	24.9	7.6	0	1009.2	72	26.07	2008-07-08
72	5193	6	296	17	26.7	30.5	23.6	6.9	41	1005	85	16.43	2009-08-08
72	14760	1	292	27	25.5	30.8	23.1	7.7	72	1006.2	88	13.6	2007-07-12
72	14760	2	282	12	26.4	30.6	22	8.6	0	1008.1	76	27.65	2008-07-15
72	14760	3	292	17.8	9.1	13.6	4.7	8.9	0	1014.4	57	12.62	2010-02-02
73	5140	4	292	15.9	15.4	19	9.8	9.2	0	1016.5	45	15.8	2006-11-07
73	5140	5	296	15.2	11.7	20.1	5.4	14.7	0	1023.8	73	13.5	2007-11-25
73	5140	6	290	28.6	4.1	10.1	-1.6	11.7	0	1020.3	68	13.73	2009-01-25
73	5141	6	293	9.9	21.9	25.7	18.9	6.8	0	1003.9	78	15	2006-06-06
73	5141	7	290	17.2	14.2	17	11.9	5.1	1	1011.2	69	2.9	2007-11-27
73	5141	8	291	20.3	30	35.4	24.4	11	0	1012	68	24.53	2009-07-13
73	11630	3	287	21.2	11.7	16.9	8.2	8.7	0	1019.7	51	13.2	2007-12-01
73	11630	4	295	11.1	10.6	13.8	8.7	5.1	0.5	1017.7	75	4.72	2009-03-08
73	11632	5	294	10.9	27.2	31.2	23.4	7.8	0	1011.2	81	22.4	2006-08-05
73	11632	6	288	12.2	29.1	33.5	25.2	8.3	0	1014.8	75	19.2	2007-08-25
73	11632	7	294	2.6	16.4	18.6	15.3	3.3	57.5	1007.6	85	3.45	2009-05-27
73	12975	2	293	28.3	19.5	22.1	17.8	4.3	61	1011.5	85	2.2	2006-05-26
73	12975	3	286	21.3	22.2	26.1	17.3	8.8	0	1008.6	72	26.8	2007-06-07
74	999	1	288	6.3	28	32.3	23.7	8.6	0	1005.2	74	20.02	2009-06-29
74	5176	4	291	24.6	27.9	30.7	24.9	5.8	0	1013.3	80	20.8	2007-08-08
74	10219	8	294	19.9	21.1	23.4	18.4	5	0.5	1007.1	79	7.5	2006-06-16
74	10219	9	290	5	23.8	27.5	21.1	6.4	4	1012.4	83	17.4	2007-06-20
74	10219	10	284	25	29.6	33.9	24.9	9	0	1011	72	25.06	2008-07-28
74	10219	11	297	25.3	14.1	19.3	9.4	9.9	0	1015.1	70	12.38	2009-12-12
75	223	1	279	21.2	27.6	32.9	24	8.9	12	1006.5	77	21.3	2007-09-03
75	223	2	291	4.3	25.7	29	23	6	0	1006.8	79	14.32	2008-09-04
75	223	3	285	0	27	30.4	23	7.4	6	998.4	81	12.97	2009-07-22
75	954	1	281	26.5	17.7	23.7	11.2	12.5	0	1009.8	42	22.36	2009-04-22
75	1055	1	284	9.9	17.2	22.8	12.2	10.6	0	1021.5	78	14.18	2009-10-28
75	1421	1	292	19	16	19	13.8	5.2	17.5	1013.1	84	10.84	2010-03-05
75	1690	1	283	26	19.7	24.3	16.6	7.7	0.5	1006.9	77	15.8	2008-05-02
75	1690	2	296	8.3	27.7	30.6	23.6	7	9.5	1001.7	75	14.79	2009-07-01
75	1698	1	280	29.2	22.8	25.1	21.6	3.5	20.5	1008.7	89	4	2007-09-11
75	1698	2	293	12.1	10.2	12.4	8.9	3.5	30.5	1014.5	90	3.25	2009-03-09
75	1962	1	286	3.2	12.7	19.5	6.4	13.1	0	1017.4	69	14.4	2007-11-13
75	1962	2	284	28.2	10.6	17.3	6.2	11.1	0	1022.9	69	13.03	2008-11-26
75	1962	3	289	1.2	9.5	15	3.3	11.7	0	1021.8	52	22.65	2010-03-17
75	2341	1	289	3.4	11.9	18.2	4.9	13.3	0	1018.7	66	19.3	2008-03-11
75	2341	2	286	29	21.8	28	17.8	10.2	0	1006.2	61	27.17	2009-05-24
75	2386	1	291	12	18	23.6	12.5	11.1	0	1010.1	56	22.7	2008-04-18
75	2386	2	286	27.1	14.6	18.1	11.6	6.5	0	1013	66	21.69	2009-03-24
75	2386	3	291	13.2	10.2	15.3	3.9	11.4	0	1022.3	62	24.24	2010-03-29
[truncated: 39,117 more rows]
