# Supplementary material for: Daily calving frequency and preterm calving is not associated with lunar cycle but preterm calving is associated with weather conditions in Japanese Black cows
Source: PLoS One. 2019 Jul 23;14(7):e0220255. doi: 10.1371/journal.pone.0220255 (PMC6650079; doi:10.1371/journal.pone.0220255)
Supplement: S3 Table — (XLSX) [file pone.0220255.s003.xlsx]

## Sheet: S3 Table
S3 Table. Association between accumulated weather conditions for 2 days*1), 4 days*2) and 6 days*3) and adjusted DCF
Weather conditions (WC)	Unit		For 2 days			For 4 days			For 6 days
			Coefficient (± SEM) of WC	P value		Coefficient (± SEM) of WC	P value		Coefficient (± SEM) of WC	P value
Mean temperature	°C		0.0069 ± 0.0264	0.7952		0.0058 ± 0.0268	0.8287		0.0054 ± 0.0269	0.8415
Maximum temperature	°C		0.0047 ± 0.0279	0.8649		0.0030 ± 0.0285	0.9149		0.0053 ± 0.0289	0.8542
Minimum temperature	°C		0.0052 ± 0.0241	0.8289		0.0069 ± 0.0244	0.7777		0.0047 ± 0.0247	0.8494
Diurnal temperature variation	°C		– 0.0146 ± 0.0712	0.8377		– 0.0555 ± 0.0843	0.5108		– 0.0115 ± 0.0931	0.9017
Temperature-Humidity Index			0.0049 ± 0.0173	0.7773		0.0046 ± 0.0174	0.7936		0.0047 ± 0.0175	0.789
Precipitation amount	mm/day		0.0013 ± 0.0121	0.9167		0.0188 ± 0.0155	0.2257		0.0026 ± 0.0179	0.1489
Barometric pressure	hpa		– 0.0167 ± 0.0302	0.5813		– 0.0257 ± 0.0324	0.4277		– 0.0294 ± 0.0340	0.3868
Relative humidity	%		0.0014 ± 0.0184	0.4346		0.0178 ± 0.0216	0.4111		0.0140 ± 0.0236	0.5514
Solar radiation	MJ/m2		0.0156 ± 0.0291	0.591		0.0312 ± 0.0301	0.3005		0.0101 ± 0.0308	0.7426
*1): from the day before to the day of calving, *2): from three days before to the day of calving, *3): from five days before to the day of calving
