# Supplementary material for: Daily calving frequency and preterm calving is not associated with lunar cycle but preterm calving is associated with weather conditions in Japanese Black cows
Source: PLoS One. 2019 Jul 23;14(7):e0220255. doi: 10.1371/journal.pone.0220255 (PMC6650079; doi:10.1371/journal.pone.0220255)
Supplement: S4 Table — (XLSX) [file pone.0220255.s004.xlsx]

## Sheet: S4 Table
S4 Table. Association between accumulated weather conditions for 2 days*1), 4 days*2) and 6 days*3) and the probability of preterm calving
Weather conditions (WC)	Unit		2 days					4 days					6 days
			Proportion of cows calving before 289 days of gestation		Proportion of cows calving before 280 days of gestation			Proportion of cows calving before 289 days of gestation		Proportion of cows calving before 280 days of gestation			Proportion of cows calving before 289 days of gestation		Proportion of cows calving before 280 days of gestation
			Odd ratio	95% CI	Odd ratio	95% CI		Odd ratio	95% CI	Odd ratio	95% CI		Odd ratio	95% CI	Odd ratio	95% CI
Mean temperature	°C		1.025	1.021 - 1.028	1.022	1.014 - 1.029		1.025	1.022 - 1.028	1.021	1.014 - 1.028		1.026	1.023 - 1.029	1.021	1.014 - 1.028
Maximum temperature	°C		1.025	1.022 - 1.029	1.022	1.015 - 1.030		1.026	1.023 - 1.030	1.022	1.015 - 1.030		1.028	1.025 - 1.031	1.023	1.015 - 1.031
Minimum temperature	°C		1.022	1.019 - 1.025	1.019	1.013 - 1.026		1.022	1.020 - 1.026	1.019	1.012 - 1.025		1.023	1.020 - 1.026	1.019	1.012 - 1.025
Diurnal temperature variation	°C		0.971	0.963 - 0.979	0.976	0.958 - 0.994		0.963	0.954 - 0.972	0.969	0.948 - 0.991		0.958	0.948 - 0.969	0.971	0.948 - 0.995
Temperature-Humidity Index			1.016	1.014 - 1.018	1.013	1.009 - 1.018		1.016	1.014 - 1.018	1.013	1.009 - 1.018		1.016	1.014 - 1.018	1.014	1.009 - 1.018
Precipitation amount	mm/day		NS		NS			NS		NS			NS		NS
Barometric pressure	hpa		0.984	0.981 - 0.987	0.985	0.978 - 0.993		0.981	0.977 - 0.984	0.984	0.975 - 0.992		0.978	0.973 - 0.982	0.982	0.973 - 0.990
Relative humidity	%		1.008	1.006 - 1.010	1.009	1.005 - 1.014		1.01	1.008 - 1.013	1.013	1.007 - 1.019		1.012	1.009 - 1.015	1.013	1.007 - 1.019
Solar radiation	MJ/m2		NS		NS			NS		NS			NS		NS
*1): from the day before to the day of calving, *2): from three days before to the day of calving, *3): from five days before to the day of calving
